# Supplementary material for: The high prevalence of playing-related musculoskeletal disorders (PRMDs) and its associated factors in amateur musicians playing in student orchestras: A cross-sectional study
Source: PLoS One. 2018 Feb 14;13(2):e0191772. doi: 10.1371/journal.pone.0191772 (PMC5812604; doi:10.1371/journal.pone.0191772)
Supplement: S1 Dataset — (XLSX) [file pone.0191772.s004.xlsx]

## Sheet: 2017-12-06_used_data
	V1	Gender	Length	Weight	Smoking	Hand dominance	Sport	Alcohol	Orchestra	Instrument	Instrument group	Time	Lessons	Practicing	Warming-up	Time of warming up	Music Academy	Complaints	Complaints_1 week	Complaints_4weekk	Complaints_3 monthsonths	Complaints_1year	DASH_1	DASH_2	DASH_3	DASH_4	Remarks by participant	Remarks by researcher	study number	include	code	Orchestra	age	median_age	age_corrected	Not completed_1week	Head_1week	Mouth/Jaw_1week	neck_1week	shoulder left_1week	shoulder right_1week	upper back_1week	elbow left_1week	elbow right_1week	lower back_1week	hand/wrist left_1week	hand/wrist right_1week	hip/upper leg left_1week	hip/upper leg right_1week
1	1	female	176	66	Not	Right	6	14	de ontzetting	percussion	other	0.5	None	3	No	NA	None	No	Not completed	Not completed	Not completed	Not completed	None probleem	None probleem	None probleem	None probleem			S02.016	TRUE	S02	Wageningen	24.7392	23.013	24.7392	TRUE	FALSE	FALSE	FALSE	FALSE	FALSE	FALSE	FALSE	FALSE	FALSE	FALSE	FALSE	FALSE	FALSE
2	2	female	170	58	Not	Right	1	0	crea	viola	string	0.5	None	8	No	NA	None	Yes, in de afgelopen week, Yes, in de afgelopen vier weken, Yes, in de afgelopen 3 maanden, Yes, in het afgelopen Yesar	head, mouth/jaw, Nek, Schouder left, Schouder right, Bovenrug, Onderrug	head, mouth/jaw, Nek, Schouder left, Schouder right, Bovenrug, Onderrug	head, mouth/jaw, Nek, Schouder left, Schouder right, Bovenrug, Onderrug	head, mouth/jaw, Nek, Schouder left, Schouder right, Bovenrug, Onderrug	Probleem	Probleem	Probleem	Probleem			s05.016	TRUE	S05	CREA	23.9589	23.6235	23.9589	FALSE	TRUE	TRUE	TRUE	TRUE	TRUE	TRUE	FALSE	FALSE	TRUE	FALSE	FALSE	FALSE	FALSE
3	3	male	177	58	Not	Left	2	10	de ontzetting	tenor saxophone	wind	1	None	4	Yes	3	None	Yes, in de afgelopen week, Yes, in de afgelopen vier weken, Yes, in de afgelopen 3 maanden, Yes, in het afgelopen Yesar	Onderrug, Heup/upper leg right	Schouder right, Onderrug, Heup/upper leg right	Onderrug, Heup/upper leg right	Onderrug, Heup/upper leg right	Gering probleem	None probleem	Gering probleem	None probleem	daarvoor 10 Yesar alt	duur van spelen onduidelijk, kan 11 of 1 zijn. Aangezien deelnemer 20 Yesar is, kan hij Not 10 Yesar altsax en 11 Yesar tenorsax spelen --> 1 completed.	S02.005	TRUE	S02	Wageningen	20.898	23.013	20.898	FALSE	FALSE	FALSE	FALSE	FALSE	FALSE	FALSE	FALSE	FALSE	TRUE	FALSE	FALSE	FALSE	TRUE
4	4	female	173	75	Not	Right	2	2	de ontzetting	bass clarinet	wind	1	Yes	9	Yes	2	None	No	Not completed	Not completed	Not completed	Not completed	None probleem	None probleem	None probleem	Gering probleem		vraag 15 Yes 'Yes' completed maar vervolgens bij alles No --> No van gemaakt	S02.006	TRUE	S02	Wageningen	30.8036	23.013	30.8036	TRUE	FALSE	FALSE	FALSE	FALSE	FALSE	FALSE	FALSE	FALSE	FALSE	FALSE	FALSE	FALSE	FALSE
5	5	male	185	85	Not	Right	0	4	de ontzetting	bass tuba	brass	1	None	2.5	Yes	5	None	No	Not completed	Not completed	Not completed	Not completed	None probleem	None probleem	Gering probleem	None probleem			S02.030	TRUE	S02	Wageningen	20.9144	23.013	20.9144	TRUE	FALSE	FALSE	FALSE	FALSE	FALSE	FALSE	FALSE	FALSE	FALSE	FALSE	FALSE	FALSE	FALSE
6	6	male	181	80	Not	Right	2	8	SHOT	trombone	brass	1	None	4	Yes	2	None	No	Not completed	Not completed	Not completed	Not completed	Probleem	Probleem	Gering probleem	Gering probleem	vraag 10: 1 Yesar, maar Yes al 11 Yesar trompet		S09.025	TRUE	S09	SHOT Twente	21.4648	21.232	21.4648	TRUE	FALSE	FALSE	FALSE	FALSE	FALSE	FALSE	FALSE	FALSE	FALSE	FALSE	FALSE	FALSE	FALSE
7	7	male	182	80	Not	Right	0	10	UOM	double bass	string	2	Yes	6	No	NA	None	Yes, in de afgelopen vier weken, Yes, in de afgelopen 3 maanden	Not completed	Schouder left, hand/wrist left	hand/wrist left	Not completed	Gering probleem	Gering probleem	Gering probleem	None probleem	wandel veel	Geeft aan in dec 1948 geboren te zijn, heb er 1-12-48 van gemaakt voor data-doeleinden	S01.002	TRUE	S01	maastricht?	66.1711	21.5551	66.1711	TRUE	FALSE	FALSE	FALSE	FALSE	FALSE	FALSE	FALSE	FALSE	FALSE	FALSE	FALSE	FALSE	FALSE
8	8	male	185	80	Yes	Right	3	15	SHOT	alto saxophone	wind	2	None	4	Yes	10	None	Yes, in de afgelopen vier weken, Yes, in de afgelopen 3 maanden, Yes, in het afgelopen Yesar	Not completed	mouth/jaw	Nek, Bovenrug, Onderrug	Nek, Bovenrug, Onderrug	None probleem	None probleem	Gering probleem	None probleem			S09.030	TRUE	S09	SHOT Twente	19.833	21.232	19.833	TRUE	FALSE	FALSE	FALSE	FALSE	FALSE	FALSE	FALSE	FALSE	FALSE	FALSE	FALSE	FALSE	FALSE
9	9	male	182	65	Not	Right	0	4	USC	double bass	string	2	Yes	3	No	NA	None	Yes, in de afgelopen vier weken	Not completed	Schouder left, Bovenrug	Not completed	Not completed	None probleem	None probleem	None probleem	None probleem			S11.002	TRUE	S11	USC	23.488	22.9008	23.488	TRUE	FALSE	FALSE	FALSE	FALSE	FALSE	FALSE	FALSE	FALSE	FALSE	FALSE	FALSE	FALSE	FALSE
10	11	female	175	65	NA	Right	4	4	UOM	violin	string	3	Yes	3	No	NA	None	Missing	Not completed	Not completed	Not completed	Not completed	None probleem	Gering probleem	Gering probleem	Probleem		Heeft bij de rookvraag een cirkel om de '/' gezet; missing gemaakt.	S01.013	TRUE	S01	maastricht?	30.5106	21.5551	30.5106	TRUE	FALSE	FALSE	FALSE	FALSE	FALSE	FALSE	FALSE	FALSE	FALSE	FALSE	FALSE	FALSE	FALSE
11	12	female	161	65	Not	Right	6	8	de ontzetting	bass clarinet	wind	3	None	2.5	No	NA	None	Yes, in het afgelopen Yesar	Not completed	Not completed	Not completed	head, Nek, Schouder left, Schouder right, Bovenrug, hand/wrist right	None probleem	None probleem	Probleem	Probleem	speelt 3 Yesar basklarinet, 10 Yesar klarinet		S02.004	TRUE	S02	Wageningen	24.7283	23.013	24.7283	TRUE	FALSE	FALSE	FALSE	FALSE	FALSE	FALSE	FALSE	FALSE	FALSE	FALSE	FALSE	FALSE	FALSE
12	13	female	163	50	Not	Right	3	8	RSO	double bass	string	3	Yes	10	Yes	15	None	Yes, in de afgelopen week	hand/wrist left, hand/wrist right	hand/wrist left, hand/wrist right	Schouder right, hand/wrist left, hand/wrist right	Schouder left, hand/wrist left, hand/wrist right, Knie left	None probleem	Gering probleem	Gering probleem	Probleem			S03.0015	TRUE	S03	Rotterdam	22.3299	21.9411	22.3299	FALSE	FALSE	FALSE	FALSE	FALSE	FALSE	FALSE	FALSE	FALSE	FALSE	TRUE	TRUE	FALSE	FALSE
13	14	male	174	75	Yes	Right	3	1	USKO	cello	string	3	Yes	4	Yes	5	None	Missing	Not completed	hand/wrist right	hand/wrist right	hand/wrist right	None probleem	None probleem	None probleem	None probleem		ENGELSE QUEST.	S04.023	TRUE	S04	USKO	15.5181	22.564	15.5181	TRUE	FALSE	FALSE	FALSE	FALSE	FALSE	FALSE	FALSE	FALSE	FALSE	FALSE	FALSE	FALSE	FALSE
14	15	female	166	52	Not	Right	0	0	CM	viola	string	3	Yes	8	Yes	5	None	Yes, in de afgelopen week, Yes, in de afgelopen vier weken, Yes, in de afgelopen 3 maanden, Yes, in het afgelopen Yesar	Nek, Schouder left	Nek, Schouder left, Bovenrug, hand/wrist left, hand/wrist right	Nek, Schouder left, Bovenrug	Nek, Schouder left, Bovenrug, hand/wrist left	None probleem	Gering probleem	Gering probleem	Ernstig probleem			s07.005	TRUE	S07	collegium musicum	23.4278	22.6366	23.4278	FALSE	FALSE	FALSE	TRUE	TRUE	FALSE	FALSE	FALSE	FALSE	FALSE	FALSE	FALSE	FALSE	FALSE
15	16	female	172	58	Not	Left	1	2	SHOT	saxophone	wind	3	Yes	4	No	NA	None	Yes, in de afgelopen week, Yes, in de afgelopen 3 maanden, Yes, in het afgelopen Yesar	hand/wrist right	Not completed	hand/wrist right	hand/wrist right	None probleem	Gering probleem	Gering probleem	None probleem			S09.023	TRUE	S09	SHOT Twente	24.7529	21.232	24.7529	FALSE	FALSE	FALSE	FALSE	FALSE	FALSE	FALSE	FALSE	FALSE	FALSE	FALSE	TRUE	FALSE	FALSE
16	17	female	175	80	Not	Right	1	0	SHOT	tenor saxophone	wind	3	Yes	5	Yes	5	None	Yes, in de afgelopen 3 maanden, Yes, in het afgelopen Yesar	Not completed	Not completed	mouth/jaw, Nek, Schouder right	Not completed	None probleem	None probleem	Gering probleem	None probleem			S09.026	TRUE	S09	SHOT Twente	19.1896	21.232	19.1896	TRUE	FALSE	FALSE	FALSE	FALSE	FALSE	FALSE	FALSE	FALSE	FALSE	FALSE	FALSE	FALSE	FALSE
17	19	female	160	65	Not	Right	3	15	USC	double bass	string	3	None	3	No	NA	None	Yes, in de afgelopen 3 maanden, Yes, in het afgelopen Yesar	Not completed	Not completed	Nek, Schouder right, Onderrug	Nek, Schouder right, Onderrug	None probleem	None probleem	None probleem	None probleem			S11.017	TRUE	S11	USC	22.0342	22.9008	22.0342	TRUE	FALSE	FALSE	FALSE	FALSE	FALSE	FALSE	FALSE	FALSE	FALSE	FALSE	FALSE	FALSE	FALSE
18	23	female	165	69	Not	Right	6	0	USKO	bassoon	wind	4	Yes	6.5	Yes	1.5	None	No	Not completed	Not completed	Not completed	Not completed	Gering probleem	Gering probleem	Gering probleem	None probleem	@ 12: 6-7 UUR	@ 12: GEMIDDELD NAAR 6,5 UUR	S04.018	TRUE	S04	USKO	22.976	22.564	22.976	TRUE	FALSE	FALSE	FALSE	FALSE	FALSE	FALSE	FALSE	FALSE	FALSE	FALSE	FALSE	FALSE	FALSE
19	24	female	168	52	Not	Right	3	3	SHOT	trombone	brass	4	None	3	Yes	5	None	No	Not completed	Not completed	Not completed	Not completed	None probleem	Gering probleem	Gering probleem	None probleem			S09.040	TRUE	S09	SHOT Twente	20.011	21.232	20.011	TRUE	FALSE	FALSE	FALSE	FALSE	FALSE	FALSE	FALSE	FALSE	FALSE	FALSE	FALSE	FALSE	FALSE
20	26	female	170	63	Not	Right	0	6	RSO	horn	brass	4.5	None	3	Yes	3	None	No	Not completed	Not completed	Not completed	Not completed	None probleem	None probleem	None probleem	None probleem			S03.006	TRUE	S03	Rotterdam	27.3812	21.9411	27.3812	TRUE	FALSE	FALSE	FALSE	FALSE	FALSE	FALSE	FALSE	FALSE	FALSE	FALSE	FALSE	FALSE	FALSE
21	31	female	168	68	Not	Right	2	4	de ontzetting	percussion	other	5	None	5	No	NA	None	No	Not completed	Not completed	Not completed	Not completed	None probleem	None probleem	None probleem	None probleem			S02.015	TRUE	S02	Wageningen	20.6543	23.013	20.6543	TRUE	FALSE	FALSE	FALSE	FALSE	FALSE	FALSE	FALSE	FALSE	FALSE	FALSE	FALSE	FALSE	FALSE
22	32	male	192	70	Not	Right	0	4	RSO	percussion	other	5	None	5	No	NA	None	Yes, in de afgelopen week, Yes, in de afgelopen vier weken, Yes, in de afgelopen 3 maanden, Yes, in het afgelopen Yesar	Schouder right, hand/wrist right	Not completed	Not completed	Not completed	Gering probleem	Probleem	Gering probleem	Ernstig probleem	@ 15 ja		S03.009	TRUE	S03	Rotterdam	20.6982	21.9411	20.6982	FALSE	FALSE	FALSE	FALSE	FALSE	TRUE	FALSE	FALSE	FALSE	FALSE	FALSE	TRUE	FALSE	FALSE
23	33	female	167	64	Not	Right	2	5	USKO	viola	string	5	None	3	No	NA	None	Ja, in de afgelopen week, Ja, in de afgelopen vier weken, Ja, in de afgelopen 3 maanden, Ja, in het afgelopen jaar	Nek, Schouder left, Onderrug, Knie left	Nek, Schouder left, Schouder right, Onderrug	Nek, Schouder left, Schouder right, Onderrug	Nek, Schouder left, Schouder right, Onderrug	None probleem	Probleem	Ernstig probleem	Not mogelijk			S04.026	TRUE	S04	USKO	22.3682	22.564	22.3682	FALSE	FALSE	FALSE	TRUE	TRUE	FALSE	FALSE	FALSE	FALSE	TRUE	FALSE	FALSE	FALSE	FALSE
24	34	male	184	80	Not	Right	1	10	krashna	double bass	string	5	None	6	Ja	1	None	Ja, in de afgelopen 3 maanden	Not completed	Not completed	Nek, Schouder left, Schouder right, Bovenrug, Onderrug	Not completed	None probleem	None probleem	None probleem	None probleem			s05.034	TRUE	S05	CREA	24.6242	23.6235	24.6242	TRUE	FALSE	FALSE	FALSE	FALSE	FALSE	FALSE	FALSE	FALSE	FALSE	FALSE	FALSE	FALSE	FALSE
25	36	male	176	73	Not	Right	0	16	SHOT	bass trombone	brass	5	None	10	Ja	15	None	No	Not completed	Not completed	Not completed	Not completed	None probleem	None probleem	None probleem	None probleem			S09.002	TRUE	S09	SHOT Twente	27.5784	21.232	27.5784	TRUE	FALSE	FALSE	FALSE	FALSE	FALSE	FALSE	FALSE	FALSE	FALSE	FALSE	FALSE	FALSE	FALSE
26	37	male	193	80	Not	Left	1	4	Enschede & Borne	tuba	brass	5	None	8	Ja	10	None	Ja, in de afgelopen week, Ja, in de afgelopen vier weken, Ja, in de afgelopen 3 maanden, Ja, in het afgelopen jaar	Nek, Schouder left, Schouder right	Nek, Schouder left, Schouder right	Nek, Schouder right	Schouder right	None probleem	Probleem	None probleem	None probleem			S09.050	TRUE	S09	SHOT Twente	25.1691	21.232	25.1691	FALSE	FALSE	FALSE	TRUE	TRUE	TRUE	FALSE	FALSE	FALSE	FALSE	FALSE	FALSE	FALSE	FALSE
27	38	female	172	62	Not	Right	4	5	USC	viola	string	5	Yes	4	No	NA	None	Ja, in de afgelopen 3 maanden, Ja, in het afgelopen jaar	Not completed	Not completed	mouth/jaw, Nek, Schouder left, Schouder right, Bovenrug, Onderrug	mouth/jaw, Nek, Schouder left, Schouder right, Bovenrug, Onderrug	None probleem	None probleem	None probleem	None probleem			S11.026	TRUE	S11	USC	18.7324	22.9008	18.7324	TRUE	FALSE	FALSE	FALSE	FALSE	FALSE	FALSE	FALSE	FALSE	FALSE	FALSE	FALSE	FALSE	FALSE
28	41	female	169	57	Not	Right	2	5	de ontzetting	flute	wind	6	None	3	No	NA	None	Ja, in het afgelopen jaar	Not completed	Not completed	Not completed	Nek	None probleem	None probleem	None probleem	None probleem			S02.029	TRUE	S02	Wageningen	22.4641	23.013	22.4641	TRUE	FALSE	FALSE	FALSE	FALSE	FALSE	FALSE	FALSE	FALSE	FALSE	FALSE	FALSE	FALSE	FALSE
29	42	female	170	70	Not	Right	5	2	crea	cello	string	6	Yes	10	No	NA	None	Ja, in het afgelopen jaar	Not completed	Not completed	Not completed	Schouder right, hand/wrist right	None probleem	None probleem	None probleem	None probleem			s05.037	TRUE	S05	CREA	23.9151	23.6235	23.9151	TRUE	FALSE	FALSE	FALSE	FALSE	FALSE	FALSE	FALSE	FALSE	FALSE	FALSE	FALSE	FALSE	FALSE
30	43	female	171	50	Not	Right	2	16	Bragi	viola	string	6	None	3	Ja	10	None	Ja, in de afgelopen 3 maanden	Not completed	Not completed	mouth/jaw, Nek, Schouder left, hand/wrist right	Not completed	None probleem	None probleem	None probleem	None probleem			S06.02	TRUE	S06	Bragi	19.384	21.5127	19.384	TRUE	FALSE	FALSE	FALSE	FALSE	FALSE	FALSE	FALSE	FALSE	FALSE	FALSE	FALSE	FALSE	FALSE
31	44	female	178	65	Not	Right	NA	NA	Bragi	viola	string	6	Yes	NA	NA	NA	None	Ja, in de afgelopen 3 maanden	Not completed	Not completed	Schouder left	Nek, Schouder left	Missing	Missing	Missing	Missing			S06.24	TRUE	S06	Bragi	21.6263	21.5127	21.6263	TRUE	FALSE	FALSE	FALSE	FALSE	FALSE	FALSE	FALSE	FALSE	FALSE	FALSE	FALSE	FALSE	FALSE
32	45	female	180	70	Not	Right	4	0	JSR	bassoon	wind	6	Yes	9	Ja	10	None	No					None probleem	Ernstig probleem	Ernstig probleem	Ernstig probleem			s07.006	TRUE	S07	collegium musicum	18.1328	22.6366	18.1328	FALSE	FALSE	FALSE	FALSE	FALSE	FALSE	FALSE	FALSE	FALSE	FALSE	FALSE	FALSE	FALSE	FALSE
33	46	male	189	75	Not	Right	1	4	mira, soli brass	trombone	brass	6	None	NA	Ja	10	None	No	Not completed	Not completed	Not completed	Not completed	None probleem	None probleem	None probleem	None probleem			s08.07	TRUE	S08	mira	22.8337	21.8563	22.8337	TRUE	FALSE	FALSE	FALSE	FALSE	FALSE	FALSE	FALSE	FALSE	FALSE	FALSE	FALSE	FALSE	FALSE
34	47	male	180	65	Not	Right	0	8	SHOT	euphonium	brass	6	None	3	Ja	10	None	Ja, in de afgelopen vier weken	Not completed	Schouder left, Schouder right, Bovenrug	Not completed	Not completed	None probleem	None probleem	None probleem	None probleem	note: Only complaints because I was playing standing right up		S09.051	TRUE	S09	SHOT Twente	20.1615	21.232	20.1615	TRUE	FALSE	FALSE	FALSE	FALSE	FALSE	FALSE	FALSE	FALSE	FALSE	FALSE	FALSE	FALSE	FALSE
35	48	male	180	105	Not	Right	5	8	VU-orkest	tuba	brass	6	Yes	10	Ja	20	None	No	Not completed	Not completed	Not completed	Not completed	None probleem	Gering probleem	None probleem	None probleem			S10.004	TRUE	S10	VU	21.0267	21.7974	21.0267	TRUE	FALSE	FALSE	FALSE	FALSE	FALSE	FALSE	FALSE	FALSE	FALSE	FALSE	FALSE	FALSE	FALSE
36	55	male	187	65	Yes	Right	0	1	USKO	viola	string	7	None	5	Ja	2	None	No	Not completed	Not completed	Not completed	Not completed	None probleem	None probleem	None probleem	Probleem	@ 11: (wel gehad)		S04.017	TRUE	S04	USKO	25.9822	22.564	25.9822	TRUE	FALSE	FALSE	FALSE	FALSE	FALSE	FALSE	FALSE	FALSE	FALSE	FALSE	FALSE	FALSE	FALSE
37	56	female	174	66	Not	Right	5	5	crea	bassoon	wind	7	None	6	Ja	10	None	Ja, in de afgelopen vier weken	Not completed	Schouder left, Schouder right, hand/wrist left	Not completed	Not completed	None probleem	Gering probleem	Gering probleem	Gering probleem			s05.015	TRUE	S05	CREA	20.6571	23.6235	20.6571	TRUE	FALSE	FALSE	FALSE	FALSE	FALSE	FALSE	FALSE	FALSE	FALSE	FALSE	FALSE	FALSE	FALSE
38	57	male	185	77	Not	Right	3	15	SHOT & Advendo	tenor saxophone	wind	7	None	6	No	NA	None	Ja, in de afgelopen week, Ja, in de afgelopen vier weken, Ja, in de afgelopen 3 maanden, Ja, in het afgelopen jaar	mouth/jaw	mouth/jaw, Onderrug	mouth/jaw, Onderrug	mouth/jaw, Onderrug	Gering probleem	None probleem	Gering probleem	None probleem		geboortedatum completed als 18-05-2015, dus waarschijnlijk incorrect.	S09.018	TRUE	S09	SHOT Twente	NA	21.232	21.232	FALSE	FALSE	TRUE	FALSE	FALSE	FALSE	FALSE	FALSE	FALSE	FALSE	FALSE	FALSE	FALSE	FALSE
39	58	male	171	70	Not	Left	1	NA	VU-orkest	viola	string	7	None	4	No	NA	None	Ja, in de afgelopen vier weken, Ja, in het afgelopen jaar	Not completed	Nek, Onderrug	Not completed	Nek, Schouder left, Schouder right, Onderrug	None probleem	None probleem	None probleem	None probleem			S10.021	TRUE	S10	VU	25.7276	21.7974	25.7276	TRUE	FALSE	FALSE	FALSE	FALSE	FALSE	FALSE	FALSE	FALSE	FALSE	FALSE	FALSE	FALSE	FALSE
40	59	male	183	76	Not	Right	2	12	VU-orkest	horn	brass	7	Wel	7	Ja	10	None	Ja, in de afgelopen vier weken	Not completed	Schouder left, Schouder right, Bovenrug	Not completed	Not completed	None probleem	Gering probleem	None probleem	None probleem			S10.026	TRUE	S10	VU	20.8104	21.7974	20.8104	TRUE	FALSE	FALSE	FALSE	FALSE	FALSE	FALSE	FALSE	FALSE	FALSE	FALSE	FALSE	FALSE	FALSE
41	60	female	176	62	Not	Left	2	5	USC	viola	string	7	None	5	Ja	20	None	Ja, in het afgelopen jaar	Not completed	Not completed	Not completed	mouth/jaw, Schouder left, hand/wrist left	Gering probleem	Gering probleem	Gering probleem	None probleem			S11.009	TRUE	S11	USC	25.1061	22.9008	25.1061	TRUE	FALSE	FALSE	FALSE	FALSE	FALSE	FALSE	FALSE	FALSE	FALSE	FALSE	FALSE	FALSE	FALSE
42	61	female	174	75	Not	Right	0	0	USC, JSO de Vuurvogel	viola	string	7	None	7	No	NA	None	Ja, in de afgelopen vier weken	Not completed	mouth/jaw, hand/wrist left	Not completed	Not completed	Gering probleem	None probleem	Probleem	Gering probleem			S11.021	TRUE	S11	USC	19.5948	22.9008	19.5948	TRUE	FALSE	FALSE	FALSE	FALSE	FALSE	FALSE	FALSE	FALSE	FALSE	FALSE	FALSE	FALSE	FALSE
43	62	female	169	58	Not	Right	2	3	USC, Sweelinck	viola	string	7	None	8	Ja	NA	None	Ja, in de afgelopen week, Ja, in de afgelopen vier weken, Ja, in de afgelopen 3 maanden, Ja, in het afgelopen jaar	Schouder left	mouth/jaw, Schouder left	Schouder left	Schouder left	None probleem	Gering probleem	Gering probleem	None probleem			S11.029	TRUE	S11	USC	19.332	22.9008	19.332	FALSE	FALSE	FALSE	FALSE	TRUE	FALSE	FALSE	FALSE	FALSE	FALSE	FALSE	FALSE	FALSE	FALSE
44	65	male	183	74	Not	Right	8	10	UOM	violin	string	8	None	4	No	NA	None	Ja, in de afgelopen vier weken	Not completed	Schouder left, Schouder right, Onderrug	Not completed	Not completed	Gering probleem	None probleem	Probleem	None probleem			S01.047	TRUE	S01	maastricht?	19.9726	21.5551	19.9726	TRUE	FALSE	FALSE	FALSE	FALSE	FALSE	FALSE	FALSE	FALSE	FALSE	FALSE	FALSE	FALSE	FALSE
45	66	female	177	74	Not	Right	0.5	15	de ontzetting	trombone	brass	8	None	3.5	Ja	3	None	Ja, in de afgelopen week, Ja, in het afgelopen jaar	hand/wrist right	Not completed	Not completed	Nek, Schouder right, hand/wrist right	None probleem	Gering probleem	None probleem	None probleem	bij poppetje 1: pols omcirkeld		S02.019	TRUE	S02	Wageningen	24.4025	23.013	24.4025	FALSE	FALSE	FALSE	FALSE	FALSE	FALSE	FALSE	FALSE	FALSE	FALSE	FALSE	TRUE	FALSE	FALSE
46	67	female	178	NA	Not	Right	2	2	de ontzetting	tenor saxophone	wind	8	None	4	Ja	5	None	Ja, in het afgelopen jaar	Not completed	Not completed	Not completed	Schouder left, Schouder right, Bovenrug	None probleem	None probleem	None probleem	None probleem			S02.020	TRUE	S02	Wageningen	21.7385	23.013	21.7385	TRUE	FALSE	FALSE	FALSE	FALSE	FALSE	FALSE	FALSE	FALSE	FALSE	FALSE	FALSE	FALSE	FALSE
47	68	female	172	65	Not	Right	1.5	1	de ontzetting	clarinet	wind	8	None	4	Ja	10	None	Ja, in de afgelopen 3 maanden	Not completed	Not completed	Nek, Schouder right, hand/wrist right	Not completed	None probleem	None probleem	None probleem	None probleem			S02.040	TRUE	S02	Wageningen	NA	23.013	23.013	TRUE	FALSE	FALSE	FALSE	FALSE	FALSE	FALSE	FALSE	FALSE	FALSE	FALSE	FALSE	FALSE	FALSE
48	69	male	180	70	Not	Right	NA	10	de ontzetting	trombone	brass	8	None	5	Ja	5	None	No	Not completed	Not completed	Not completed	Not completed	None probleem	None probleem	None probleem	None probleem			S02.043	TRUE	S02	Wageningen	22.3737	23.013	22.3737	TRUE	FALSE	FALSE	FALSE	FALSE	FALSE	FALSE	FALSE	FALSE	FALSE	FALSE	FALSE	FALSE	FALSE
49	70	female	169	47	Not	Right	3	0	USKO	violin	string	8	None	5	No	NA	None	No	Not completed	Not completed	Not completed	Not completed	None probleem	Gering probleem	None probleem	None probleem			S04.021	TRUE	S04	USKO	22.7598	22.564	22.7598	TRUE	FALSE	FALSE	FALSE	FALSE	FALSE	FALSE	FALSE	FALSE	FALSE	FALSE	FALSE	FALSE	FALSE
50	71	male	193	80	Not	Right	NA	6	crea	viola	string	8	None	6	No	NA	None	No	Not completed	Not completed	Not completed	Not completed	None probleem	None probleem	None probleem	None probleem			s05.010	TRUE	S05	CREA	21.1225	23.6235	21.1225	TRUE	FALSE	FALSE	FALSE	FALSE	FALSE	FALSE	FALSE	FALSE	FALSE	FALSE	FALSE	FALSE	FALSE
51	72	male	176	60	Wel	Right	0	12	crea	clarinet	wind	8	None	6	No	NA	None	No	Not completed	Not completed	Not completed	Not completed	None probleem	None probleem	None probleem	None probleem			s05.018	TRUE	S05	CREA	21.9165	23.6235	21.9165	TRUE	FALSE	FALSE	FALSE	FALSE	FALSE	FALSE	FALSE	FALSE	FALSE	FALSE	FALSE	FALSE	FALSE
52	73	female	168	60	Not	Right	1	4	crea	cello	string	8	Wel	6	No	NA	None	Ja, in het afgelopen jaar	Not completed	Not completed	Not completed	hand/wrist left	None probleem	None probleem	None probleem	None probleem			s05.033	TRUE	S05	CREA	20.794	23.6235	20.794	TRUE	FALSE	FALSE	FALSE	FALSE	FALSE	FALSE	FALSE	FALSE	FALSE	FALSE	FALSE	FALSE	FALSE
53	74	male	193	92	Not	Right	0.5	10	mira, solibrass, nnho	tuba	brass	8	None	8	Ja	15	None	No	Not completed	Not completed	Not completed	Not completed	None probleem	None probleem	None probleem	None probleem			s08.14	TRUE	S08	mira	29.4812	21.8563	29.4812	TRUE	FALSE	FALSE	FALSE	FALSE	FALSE	FALSE	FALSE	FALSE	FALSE	FALSE	FALSE	FALSE	FALSE
54	75	female	168	62	Not	Right	2	8	SHOT	clarinet	wind	8	None	5	No	NA	None	Ja, in de afgelopen 3 maanden, Ja, in het afgelopen jaar	Not completed	Not completed	mouth/jaw, Schouder right	mouth/jaw, Schouder left, Schouder right	None probleem	None probleem	Gering probleem	None probleem			S09.017	TRUE	S09	SHOT Twente	20.7118	21.232	20.7118	TRUE	FALSE	FALSE	FALSE	FALSE	FALSE	FALSE	FALSE	FALSE	FALSE	FALSE	FALSE	FALSE	FALSE
55	76	male	188	72	Not	Right	2	10	SHOT	trombone	brass	8	None	4	Ja	5	None	No	Not completed	Not completed	Not completed	Not completed	None probleem	None probleem	Gering probleem	Probleem			S09.027	TRUE	S09	SHOT Twente	18.7269	21.232	18.7269	TRUE	FALSE	FALSE	FALSE	FALSE	FALSE	FALSE	FALSE	FALSE	FALSE	FALSE	FALSE	FALSE	FALSE
56	77	male	191	78	Not	Right	2	8	SHOT	clarinet	wind	8	None	5	No	NA	None	No	Not completed	Not completed	Not completed	Not completed	None probleem	None probleem	None probleem	None probleem		vraag 9: denk dat er klarinet staat, maar is bijna onleesbaar	S09.042	TRUE	S09	SHOT Twente	19.7974	21.232	19.7974	TRUE	FALSE	FALSE	FALSE	FALSE	FALSE	FALSE	FALSE	FALSE	FALSE	FALSE	FALSE	FALSE	FALSE
57	79	male	200	63	Wel	Right	3	0	VU-orkest, NHJO	double bass	string	8	Wel	7	No	NA	None	Ja, in de afgelopen vier weken	mouth/jaw, Nek, Bovenrug, Onderrug	Nek, Onderrug	Nek, Schouder left, Bovenrug, Onderrug	Not completed	None probleem	Gering probleem	None probleem	None probleem		opmerking Thomas: lengte completed als 1998/5/9, ingevoerd als 05-09-1998	S10.043	TRUE	S10	VU	16.6845	21.7974	16.6845	FALSE	FALSE	TRUE	TRUE	FALSE	FALSE	TRUE	FALSE	FALSE	TRUE	FALSE	FALSE	FALSE	FALSE
58	88	female	173	66	Not	Left	5	0	UOM	clarinet	wind	9	None	6	Ja	5	None	Ja, in de afgelopen vier weken	Not completed	mouth/jaw, hand/wrist right	Not completed	Not completed	None probleem	None probleem	Probleem	Probleem			S01.004	TRUE	S01	maastricht?	18.8556	21.5551	18.8556	TRUE	FALSE	FALSE	FALSE	FALSE	FALSE	FALSE	FALSE	FALSE	FALSE	FALSE	FALSE	FALSE	FALSE
59	89	male	183	72	Not	Right	4	8	UOM	trombone	brass	9	None	3	Ja	5	None	Ja, in de afgelopen vier weken, Ja, in de afgelopen 3 maanden, Ja, in het afgelopen jaar	Not completed	mouth/jaw, Nek	head, mouth/jaw	mouth/jaw, Nek	None probleem	None probleem	None probleem	None probleem			S01.050	TRUE	S01	maastricht?	18.8966	21.5551	18.8966	TRUE	FALSE	FALSE	FALSE	FALSE	FALSE	FALSE	FALSE	FALSE	FALSE	FALSE	FALSE	FALSE	FALSE
60	90	male	187	68	Not	Left	2	16	de ontzetting	percussion	other	9	Wel	2	No	NA	None	No	Not completed	Not completed	Not completed	Not completed	None probleem	None probleem	Probleem	None probleem			S02.008	TRUE	S02	Wageningen	18.2587	23.013	18.2587	TRUE	FALSE	FALSE	FALSE	FALSE	FALSE	FALSE	FALSE	FALSE	FALSE	FALSE	FALSE	FALSE	FALSE
61	91	male	193	83	Not	Right	3	10	de ontzetting	trombone	brass	9	Missing	6	Ja	10	None	Ja, in de afgelopen vier weken, Ja, in de afgelopen 3 maanden, Ja, in het afgelopen jaar	Not completed	mouth/jaw, Onderrug	mouth/jaw, Onderrug	mouth/jaw, Onderrug	None probleem	None probleem	None probleem	None probleem	geeft aan dat complaints 3 maanden/1 jaar zelfde zijn als van 4 weken		S02.017	TRUE	S02	Wageningen	21.5359	23.013	21.5359	TRUE	FALSE	FALSE	FALSE	FALSE	FALSE	FALSE	FALSE	FALSE	FALSE	FALSE	FALSE	FALSE	FALSE
62	92	male	175	69	Not	Right	3	12	de ontzetting	trombone	brass	9	None	5	Ja	10	None	Ja, in de afgelopen 3 maanden, Ja, in het afgelopen jaar	Not completed	Not completed	mouth/jaw, hand/wrist left, hand/wrist right	mouth/jaw, hand/wrist left, hand/wrist right	None probleem	None probleem	None probleem	None probleem	opmerking over inspelen, woordelijk overgenomen		S02.024	TRUE	S02	Wageningen	20.4654	23.013	20.4654	TRUE	FALSE	FALSE	FALSE	FALSE	FALSE	FALSE	FALSE	FALSE	FALSE	FALSE	FALSE	FALSE	FALSE
63	93	female	172	63	Not	Right	2	3	de ontzetting	alto saxophone	wind	9	None	3	Ja	2	None	No	Not completed	Not completed	Not completed	Not completed	None probleem	None probleem	None probleem	None probleem			S02.039	TRUE	S02	Wageningen	20.1506	23.013	20.1506	TRUE	FALSE	FALSE	FALSE	FALSE	FALSE	FALSE	FALSE	FALSE	FALSE	FALSE	FALSE	FALSE	FALSE
64	94	female	184	66	Not	Right	0	0	RSO	oboe	wind	9	None	4	No	NA	None	Ja, in de afgelopen vier weken, Ja, in de afgelopen 3 maanden, Ja, in het afgelopen jaar	Not completed	Nek, Schouder left	Nek, Schouder left	Nek, Schouder left	None probleem	Gering probleem	None probleem	Probleem			S03.005	TRUE	S03	Rotterdam	17.9001	21.9411	17.9001	TRUE	FALSE	FALSE	FALSE	FALSE	FALSE	FALSE	FALSE	FALSE	FALSE	FALSE	FALSE	FALSE	FALSE
65	95	female	172	60	Not	Right	3	0	Bragi	horn	brass	9	Wel	9	Ja	5	None	No	Not completed	Not completed	Not completed	Not completed	None probleem	Gering probleem	None probleem	None probleem			S06.05	TRUE	S06	Bragi	19.7372	21.5127	19.7372	TRUE	FALSE	FALSE	FALSE	FALSE	FALSE	FALSE	FALSE	FALSE	FALSE	FALSE	FALSE	FALSE	FALSE
66	96	female	168	63	Not	Right	0	2	Bragi	clarinet	wind	9	Wel	4	Ja	1	None	No	Not completed	Not completed	Not completed	Not completed	None probleem	None probleem	Gering probleem	None probleem			S06.09	TRUE	S06	Bragi	19.2936	21.5127	19.2936	TRUE	FALSE	FALSE	FALSE	FALSE	FALSE	FALSE	FALSE	FALSE	FALSE	FALSE	FALSE	FALSE	FALSE
67	97	male	187	82	Not	Right	4	10	Bragi	viola	string	9	Wel	10	No	NA	None	No	Not completed	Not completed	Not completed	Not completed	None probleem	None probleem	Gering probleem	Gering probleem	14 ""Not op altviool""		S06.12	TRUE	S06	Bragi	59.5729	21.5127	59.5729	TRUE	FALSE	FALSE	FALSE	FALSE	FALSE	FALSE	FALSE	FALSE	FALSE	FALSE	FALSE	FALSE	FALSE
68	98	male	184	68	Not	Right	3	40	Bragi	bassoon	wind	9	None	5	No	NA	None	No	Not completed	Not completed	Not completed	Not completed	None probleem	Gering probleem	Probleem	Gering probleem			S06.19	TRUE	S06	Bragi	22.0123	21.5127	22.0123	TRUE	FALSE	FALSE	FALSE	FALSE	FALSE	FALSE	FALSE	FALSE	FALSE	FALSE	FALSE	FALSE	FALSE
69	99	female	164	48	Not	Left	1	0	GSMG Bragi	violin	string	9	None	4	No	NA	None	Ja, in de afgelopen week, Ja, in de afgelopen vier weken, Ja, in de afgelopen 3 maanden, Ja, in het afgelopen jaar	Schouder left	Schouder left	Schouder left	Schouder left	Gering probleem	Gering probleem	Probleem	Ernstig probleem			S06.22	TRUE	S06	Bragi	18.5435	21.5127	18.5435	FALSE	FALSE	FALSE	FALSE	TRUE	FALSE	FALSE	FALSE	FALSE	FALSE	FALSE	FALSE	FALSE	FALSE
70	101	female	162	55	Not	Right	2	3	mira en nso 2015	violin	string	9	Wel	9	No	NA	None	No	Not completed	Not completed		Not completed	None probleem	None probleem	None probleem	None probleem			s08.09	TRUE	S08	mira	20.7885	21.8563	20.7885	TRUE	FALSE	FALSE	FALSE	FALSE	FALSE	FALSE	FALSE	FALSE	FALSE	FALSE	FALSE	FALSE	FALSE
71	102	female	168	55	Not	Right	4	5	SHOT	saxophone	wind	9	None	6	No	NA	None	No	Not completed	Not completed	Not completed	Not completed	None probleem	None probleem	Gering probleem	Gering probleem			S09.024	TRUE	S09	SHOT Twente	18.7105	21.232	18.7105	TRUE	FALSE	FALSE	FALSE	FALSE	FALSE	FALSE	FALSE	FALSE	FALSE	FALSE	FALSE	FALSE	FALSE
72	103	female	173	81	Not	Right	2	3	SHOT	flute	wind	9	None	4	No	NA	None	Ja, in het afgelopen jaar	Not completed	Not completed	Not completed	Onderrug	None probleem	None probleem	Gering probleem	None probleem			S09.037	TRUE	S09	SHOT Twente	19.4552	21.232	19.4552	TRUE	FALSE	FALSE	FALSE	FALSE	FALSE	FALSE	FALSE	FALSE	FALSE	FALSE	FALSE	FALSE	FALSE
73	104	male	187	70	Not	Right	1	5	VU-orkest	viola	string	9	None	5	No	NA	None	No	Not completed	Not completed	Not completed	Not completed	None probleem	None probleem	None probleem	None probleem			S10.019	TRUE	S10	VU	23.0062	21.7974	23.0062	TRUE	FALSE	FALSE	FALSE	FALSE	FALSE	FALSE	FALSE	FALSE	FALSE	FALSE	FALSE	FALSE	FALSE
74	105	male	179	78	Not	Right	1	4	USC	clarinet	wind	9	Wel	7	Ja	10	None	No	Not completed	Not completed	Not completed	Not completed	None probleem	None probleem	Gering probleem	None probleem			S11.030	TRUE	S11	USC	26.2916	22.9008	26.2916	TRUE	FALSE	FALSE	FALSE	FALSE	FALSE	FALSE	FALSE	FALSE	FALSE	FALSE	FALSE	FALSE	FALSE
75	115	male	182	NA	Not	Right	0	0	GSMG Bragi	horn	brass	10	Wel	7	Ja	2	None	No	Not completed	Not completed	Not completed	Not completed	None probleem	None probleem	Gering probleem	Gering probleem			S01.01	TRUE	S01	maastricht?	21.0185	21.5551	21.0185	TRUE	FALSE	FALSE	FALSE	FALSE	FALSE	FALSE	FALSE	FALSE	FALSE	FALSE	FALSE	FALSE	FALSE
76	116	male	190	80	Not	Right	1	6	de ontzetting	trombone	brass	10	None	3	Ja	1	None	No	Not completed	Not completed	Not completed	Not completed	None probleem	None probleem	Gering probleem	Probleem			S02.003	TRUE	S02	Wageningen	22.4476	23.013	22.4476	TRUE	FALSE	FALSE	FALSE	FALSE	FALSE	FALSE	FALSE	FALSE	FALSE	FALSE	FALSE	FALSE	FALSE
77	117	female	184	78	Not	Right	1.5	6	de ontzetting	horn	brass	10	None	2.5	Ja	1	None	Ja, in de afgelopen vier weken	Not completed	hand/wrist right	Not completed	Not completed	None probleem	None probleem	None probleem	None probleem	Als ik lang speel krijg ik last van mijn rechterpols (arm waarmee ik de beker til), dit houdt na het spelen soms nog even aan.		S02.014	TRUE	S02	Wageningen	20.9911	23.013	20.9911	TRUE	FALSE	FALSE	FALSE	FALSE	FALSE	FALSE	FALSE	FALSE	FALSE	FALSE	FALSE	FALSE	FALSE
78	118	female	151	52	Not	Right	1	2	de ontzetting	clarinet	wind	10	Wel	4	No	NA	None	Ja, in de afgelopen 3 maanden, Ja, in het afgelopen jaar	Not completed	Not completed	hand/wrist right	hand/wrist right	None probleem	None probleem	None probleem	None probleem			S02.022	TRUE	S02	Wageningen	25.4428	23.013	25.4428	TRUE	FALSE	FALSE	FALSE	FALSE	FALSE	FALSE	FALSE	FALSE	FALSE	FALSE	FALSE	FALSE	FALSE
79	119	male	190	75	Not	Right	2	10	de ontzetting	trombone	brass	10	None	3	Ja	5	None	No	Not completed	Not completed	Not completed	Not completed	None probleem	None probleem	None probleem	None probleem			S02.026	TRUE	S02	Wageningen	23.4552	23.013	23.4552	TRUE	FALSE	FALSE	FALSE	FALSE	FALSE	FALSE	FALSE	FALSE	FALSE	FALSE	FALSE	FALSE	FALSE
80	120	female	173	63	Not	Right	3	3	RSO	violin	string	10	Wel	4	No	NA	None	Missing	Not completed	Not completed	Not completed	Not completed	Gering probleem	None probleem	Gering probleem	Probleem			S03.017	TRUE	S03	Rotterdam	22.5544	21.9411	22.5544	TRUE	FALSE	FALSE	FALSE	FALSE	FALSE	FALSE	FALSE	FALSE	FALSE	FALSE	FALSE	FALSE	FALSE
81	121	female	175	66	Not	Right	5	3	USKO	percussion	other	10	None	4	No	NA	None	Ja, in het afgelopen jaar	Not completed	Not completed	Not completed	hand/wrist right	None probleem	None probleem	None probleem	Probleem	@ Orkest: vorig jaar NSO_x000D__x000D_ @ Poppetje 4: specifiek: door spelen tamtam met NSO_x000D__x000D_ @ DASH 4: maar niet door pijn	Check: Bij lengte slechts 75 cm ingevoerd. Zelfs voor hobbit klein	S04.012	TRUE	S04	USKO	25.6482	22.564	25.6482	TRUE	FALSE	FALSE	FALSE	FALSE	FALSE	FALSE	FALSE	FALSE	FALSE	FALSE	FALSE	FALSE	FALSE
82	122	male	173	65	Niet	Right	0	0	crea	cello	string	10	None	4	NA	NA	None	No	Niet completed	Niet completed	Niet completed	Niet completed	None probleem	None probleem	Probleem	Ernstig probleem			s05.032	TRUE	S05	CREA	33.18	23.6235	33.18	TRUE	FALSE	FALSE	FALSE	FALSE	FALSE	FALSE	FALSE	FALSE	FALSE	FALSE	FALSE	FALSE	FALSE
83	123	female	155	62	Niet	Right	0	8	crea	double bass	string	10	None	6	No	NA	None	Ja, in het afgelopen jaar	Niet completed	Niet completed	Niet completed	Onderrug	None probleem	None probleem	None probleem	None probleem	opmerking bij poppetje 4: door gedraaid zitten en lopen met de bas leunend op de schouder		s05.036	TRUE	S05	CREA	57.2074	23.6235	57.2074	TRUE	FALSE	FALSE	FALSE	FALSE	FALSE	FALSE	FALSE	FALSE	FALSE	FALSE	FALSE	FALSE	FALSE
84	124	female	174	64	Niet	Right	0	1	crea	viola	string	10	None	4	No	NA	None	Ja, in de afgelopen week, Ja, in de afgelopen vier weken, Ja, in de afgelopen 3 maanden, Ja, in het afgelopen jaar	Bovenrug	Schouder right, Bovenrug	Schouder right, Bovenrug	Schouder right, Bovenrug	None probleem	Gering probleem	None probleem	None probleem	bij poppetje 1: onderarm right (als vakje bijgetekend)		s05.040	TRUE	S05	CREA	28.1971	23.6235	28.1971	FALSE	FALSE	FALSE	FALSE	FALSE	FALSE	TRUE	FALSE	FALSE	FALSE	FALSE	FALSE	FALSE	FALSE
85	125	female	169	70	Wel	Right	0	3	crea	cello	string	10	Wel	5	No	NA	None	No	Niet completed	Niet completed	Niet completed	Niet completed	None probleem	None probleem	None probleem	None probleem			s05.041	TRUE	S05	CREA	20.8843	23.6235	20.8843	TRUE	FALSE	FALSE	FALSE	FALSE	FALSE	FALSE	FALSE	FALSE	FALSE	FALSE	FALSE	FALSE	FALSE
86	126	male	193	82	Niet	Right	7	1	crea	bassoon	wind	10	Wel	15	No	NA	None	No	Niet completed	Niet completed	Niet completed	Niet completed	None probleem	None probleem	None probleem	None probleem			s05.046	TRUE	S05	CREA	17.7166	23.6235	17.7166	TRUE	FALSE	FALSE	FALSE	FALSE	FALSE	FALSE	FALSE	FALSE	FALSE	FALSE	FALSE	FALSE	FALSE
87	127	female	170	60	Niet	Right	0	2	Bragi	violin	string	10	Wel	6	No	NA	None	Ja, in het afgelopen jaar	Niet completed	Niet completed	Niet completed	Schouder right	None probleem	Gering probleem	Gering probleem	None probleem			S06.26	TRUE	S06	Bragi	21.2211	21.5127	21.2211	TRUE	FALSE	FALSE	FALSE	FALSE	FALSE	FALSE	FALSE	FALSE	FALSE	FALSE	FALSE	FALSE	FALSE
88	128	female	170	70	Niet	Right	2	1	JSR	violin	string	10	Wel	12	Ja	10	None	Ja, in de afgelopen week, Ja, in de afgelopen vier weken, Ja, in de afgelopen 3 maanden, Ja, in het afgelopen jaar	Bovenrug	Schouder right, Bovenrug	Schouder right, Bovenrug	Schouder right, Bovenrug	Gering probleem	None probleem	Gering probleem	None probleem			s07.007	TRUE	S07	collegium musicum	18.3956	22.6366	18.3956	FALSE	FALSE	FALSE	FALSE	FALSE	FALSE	TRUE	FALSE	FALSE	FALSE	FALSE	FALSE	FALSE	FALSE
89	129	female	168	51	Niet	Right	1	2	CM	violin	string	10	Wel	6	Ja	5	None	Ja, in de afgelopen vier weken	Niet completed	mouth/jaw, Schouder right, Bovenrug, Onderrug	Niet completed	Niet completed	None probleem	Gering probleem	Gering probleem	None probleem			s07.012	TRUE	S07	collegium musicum	26.4504	22.6366	26.4504	TRUE	FALSE	FALSE	FALSE	FALSE	FALSE	FALSE	FALSE	FALSE	FALSE	FALSE	FALSE	FALSE	FALSE
90	130	female	178	72	Niet	Right	8	1	SHOT	clarinet	wind	10	None	4	Ja	5	None	Ja, in de afgelopen week, Ja, in de afgelopen vier weken, Ja, in de afgelopen 3 maanden, Ja, in het afgelopen jaar	hand/wrist right	Bovenrug, hand/wrist right	hand/wrist right	hand/wrist right	None probleem	Gering probleem	Probleem	Ernstig probleem	vraag 5: niet left- of righthandig maar bimanueel		S09.005	TRUE	S09	SHOT Twente	20.9938	21.232	20.9938	FALSE	FALSE	FALSE	FALSE	FALSE	FALSE	FALSE	FALSE	FALSE	FALSE	FALSE	TRUE	FALSE	FALSE
91	131	female	174	60	Niet	Right	0	6	SHOT	horn	brass	10	None	10	Ja	10	None	Ja, in de afgelopen 3 maanden	Niet completed	Niet completed	Schouder left, Bovenrug	Niet completed	None probleem	None probleem	Gering probleem	Gering probleem			S09.006	TRUE	S09	SHOT Twente	19.05	21.232	19.05	TRUE	FALSE	FALSE	FALSE	FALSE	FALSE	FALSE	FALSE	FALSE	FALSE	FALSE	FALSE	FALSE	FALSE
92	132	male	189	80	Niet	Right	2	14	SHOT	horn	brass	10	None	3	No	NA	None	Ja, in de afgelopen 3 maanden	Niet completed	Niet completed	Schouder left	Niet completed	None probleem	None probleem	None probleem	None probleem			S09.007	TRUE	S09	SHOT Twente	22.7406	21.232	22.7406	TRUE	FALSE	FALSE	FALSE	FALSE	FALSE	FALSE	FALSE	FALSE	FALSE	FALSE	FALSE	FALSE	FALSE
93	133	female	180	63	Niet	Right	1	8	SHOT	horn	brass	10	None	4	Ja	5	None	No	Niet completed	Niet completed	Niet completed	Niet completed	None probleem	Gering probleem	None probleem	None probleem			S09.008	TRUE	S09	SHOT Twente	19.896	21.232	19.896	TRUE	FALSE	FALSE	FALSE	FALSE	FALSE	FALSE	FALSE	FALSE	FALSE	FALSE	FALSE	FALSE	FALSE
94	134	male	192	65	Niet	Right	1	0	SHOT	horn	brass	10	Wel	4	Ja	3	None	Ja, in de afgelopen 3 maanden, Ja, in het afgelopen jaar	Niet completed	Niet completed	Schouder left	Schouder left	None probleem	None probleem	Gering probleem	Probleem			S09.009	TRUE	S09	SHOT Twente	22.36	21.232	22.36	TRUE	FALSE	FALSE	FALSE	FALSE	FALSE	FALSE	FALSE	FALSE	FALSE	FALSE	FALSE	FALSE	FALSE
95	135	male	193	71	Niet	Right	3	5	SHOT	alto saxophone	wind	10	None	3	No	NA	None	Ja, in de afgelopen vier weken, Ja, in de afgelopen 3 maanden, Ja, in het afgelopen jaar	hand/wrist right	Nek, Onderrug, hand/wrist right	Nek, Onderrug, hand/wrist left	Nek, Bovenrug, Onderrug, hand/wrist right	None probleem	None probleem	None probleem	None probleem		geboortedatum completed als december 1995, None specifieke dag	S09.012	TRUE	S09	SHOT Twente	19.3922	21.232	19.3922	FALSE	FALSE	FALSE	FALSE	FALSE	FALSE	FALSE	FALSE	FALSE	FALSE	FALSE	TRUE	FALSE	FALSE
96	136	female	192	NA	Niet	Right	0	6	SHOT	clarinet	wind	10	Wel	4	No	NA	None	Ja, in het afgelopen jaar	Niet completed	Niet completed	Niet completed	Onderrug	None probleem	Ernstig probleem	None probleem	None probleem			S09.014	TRUE	S09	SHOT Twente	20.2847	21.232	20.2847	TRUE	FALSE	FALSE	FALSE	FALSE	FALSE	FALSE	FALSE	FALSE	FALSE	FALSE	FALSE	FALSE	FALSE
97	137	female	180	60	Niet	Right	2	0	SHOT, smeil	trombone	brass	10	None	5	No	NA	None	Ja, in de afgelopen week, Ja, in de afgelopen vier weken, Ja, in het afgelopen jaar	Onderrug	Schouder left, Schouder right, Onderrug	Niet completed	Schouder left, Schouder right, Onderrug	Probleem	None probleem	Gering probleem	Gering probleem	bij vraag 15: complaints? ""Ja, maar minimaal""		S09.052	TRUE	S09	SHOT Twente	18.8775	21.232	18.8775	FALSE	FALSE	FALSE	FALSE	FALSE	FALSE	FALSE	FALSE	FALSE	TRUE	FALSE	FALSE	FALSE	FALSE
98	138	female	168	68	Niet	Right	3	7	VU-orkest	trombone	brass	10	Wel	7	Ja	10	None	Ja, in de afgelopen week, Ja, in de afgelopen vier weken, Ja, in de afgelopen 3 maanden, Ja, in het afgelopen jaar	Nek, Schouder left, Schouder right	Nek, Schouder left, Schouder right	Nek, Schouder left, Schouder right	Nek, Schouder left, Schouder right	None probleem	Gering probleem	None probleem	Gering probleem			S10.015	TRUE	S10	VU	19.5127	21.7974	19.5127	FALSE	FALSE	FALSE	TRUE	TRUE	TRUE	FALSE	FALSE	FALSE	FALSE	FALSE	FALSE	FALSE	FALSE
99	139	female	166	63	Niet	Right	1	1	VU-orkest	cello	string	10	Wel	8	Ja	7	None	Ja, in de afgelopen week, Ja, in de afgelopen vier weken, Ja, in de afgelopen 3 maanden, Ja, in het afgelopen jaar	Schouder left, Schouder right, Bovenrug, hand/wrist right	Schouder left, Schouder right, Bovenrug	Nek, Schouder left, Schouder right, Bovenrug	Schouder left, Schouder right, Bovenrug	Gering probleem	Probleem	Ernstig probleem	Probleem			S10.040	TRUE	S10	VU	19.1184	21.7974	19.1184	FALSE	FALSE	FALSE	FALSE	TRUE	TRUE	TRUE	FALSE	FALSE	FALSE	FALSE	TRUE	FALSE	FALSE
100	140	female	165	67	Niet	Right	0	0	USC	violin	string	10	Wel	9	Ja	10	None	No	Niet completed	Niet completed	Niet completed	Niet completed	Gering probleem	None probleem	Gering probleem	Probleem			S11.007	TRUE	S11	USC	19.5428	22.9008	19.5428	TRUE	FALSE	FALSE	FALSE	FALSE	FALSE	FALSE	FALSE	FALSE	FALSE	FALSE	FALSE	FALSE	FALSE
101	156	female	172	51	Niet	Right	4	0	UOM	violin	string	11	None	3	No	NA	None	No	Niet completed	Niet completed	Niet completed	Niet completed	None probleem	Probleem	Gering probleem	Gering probleem			S01.006	TRUE	S01	maastricht?	19.4908	21.5551	19.4908	TRUE	FALSE	FALSE	FALSE	FALSE	FALSE	FALSE	FALSE	FALSE	FALSE	FALSE	FALSE	FALSE	FALSE
102	157	female	184	58	Niet	Right	3	0	de ontzetting	clarinet	wind	11	None	3	Ja	10	None	No	Niet completed	Niet completed	Niet completed	Niet completed	None probleem	None probleem	None probleem	None probleem			S02.031	TRUE	S02	Wageningen	19.5784	23.013	19.5784	TRUE	FALSE	FALSE	FALSE	FALSE	FALSE	FALSE	FALSE	FALSE	FALSE	FALSE	FALSE	FALSE	FALSE
103	158	female	165	70	Niet	Right	5	2	de ontzetting	clarinet	wind	11	None	3	No	NA	None	Ja, in de afgelopen 3 maanden, Ja, in het afgelopen jaar	Niet completed	Niet completed	Nek, Schouder left, Schouder right, Bovenrug, Onderrug	Nek, Schouder left, Schouder right, Bovenrug, Onderrug, hand/wrist right	None probleem	Gering probleem	Gering probleem	None probleem			S02.035	TRUE	S02	Wageningen	20.2902	23.013	20.2902	TRUE	FALSE	FALSE	FALSE	FALSE	FALSE	FALSE	FALSE	FALSE	FALSE	FALSE	FALSE	FALSE	FALSE
104	159	female	174	61	Niet	Right	10	2	RSO	flute	wind	11	None	5	Ja	10	None	Ja, in de afgelopen vier weken, Ja, in de afgelopen 3 maanden, Ja, in het afgelopen jaar	Niet completed	Schouder left	Schouder left	Schouder left	None probleem	None probleem	None probleem	Probleem			S03.0012	TRUE	S03	Rotterdam	20.1725	21.9411	20.1725	TRUE	FALSE	FALSE	FALSE	FALSE	FALSE	FALSE	FALSE	FALSE	FALSE	FALSE	FALSE	FALSE	FALSE
105	160	female	166	60	Niet	Right	6	2	RSO	clarinet	wind	11	Wel	7	Ja	10	None	Ja, in de afgelopen vier weken	Niet completed	Onderrug, hand/wrist right			None probleem	Gering probleem	None probleem	None probleem	@ 13 5-10 min	@ 13: interpreted as 10	S03.011	TRUE	S03	Rotterdam	21.9411	21.9411	21.9411	TRUE	FALSE	FALSE	FALSE	FALSE	FALSE	FALSE	FALSE	FALSE	FALSE	FALSE	FALSE	FALSE	FALSE
106	161	female	174	NA	Niet	Right	0	5	USKO	oboe	wind	11	None	3	No	NA	None	No	Niet completed	Niet completed	Niet completed	Niet completed	None probleem	None probleem	None probleem	None probleem			S04.011	TRUE	S04	USKO	20.0465	22.564	20.0465	TRUE	FALSE	FALSE	FALSE	FALSE	FALSE	FALSE	FALSE	FALSE	FALSE	FALSE	FALSE	FALSE	FALSE
107	162	female	165	58	Niet	Right	1	2	USKO	clarinet	wind	11	None	5	Ja	10	None	Missing	Niet completed	Schouder right, hand/wrist left, hand/wrist right	Schouder right, Elleboog right, hand/wrist right	Schouder right, hand/wrist left, hand/wrist right	Gering probleem	Gering probleem	None probleem	None probleem	@ 15:_x000D__x000D_ Yes! repetitive strain injury in shoulder & wrist	English	S04.028	TRUE	S04	USKO	20.4873	22.564	20.4873	TRUE	FALSE	FALSE	FALSE	FALSE	FALSE	FALSE	FALSE	FALSE	FALSE	FALSE	FALSE	FALSE	FALSE
108	163	female	176	70	Niet	Right	2	2	crea	viola	string	11	Wel	8	Ja	15	None	Ja, in de afgelopen week, Ja, in de afgelopen vier weken, Ja, in de afgelopen 3 maanden, Ja, in het afgelopen jaar	Nek, Schouder left	Nek, Schouder left	Nek, Schouder left	Nek, Schouder left	Probleem	Probleem	Probleem	Probleem			s05.017	TRUE	S05	CREA	19.9945	23.6235	19.9945	FALSE	FALSE	FALSE	TRUE	TRUE	FALSE	FALSE	FALSE	FALSE	FALSE	FALSE	FALSE	FALSE	FALSE
109	164	female	168	51	Niet	Left	1	3	Bragi	viola	string	11	Wel	14	Ja	15	None	No	Niet completed	Niet completed	Niet completed	Niet completed	Gering probleem	None probleem	None probleem	None probleem			S06.03	TRUE	S06	Bragi	20.3231	21.5127	20.3231	TRUE	FALSE	FALSE	FALSE	FALSE	FALSE	FALSE	FALSE	FALSE	FALSE	FALSE	FALSE	FALSE	FALSE
110	165	female	168	54	Wel	Right	2	4	Bragi	flute	wind	11	Wel	7	Ja	5	Missing	Ja, in de afgelopen week, Ja, in de afgelopen vier weken, Ja, in de afgelopen 3 maanden, Ja, in het afgelopen jaar	mouth/jaw, Schouder right, hand/wrist right	mouth/jaw, Schouder right, hand/wrist right	mouth/jaw, Schouder right, hand/wrist right	mouth/jaw, Schouder right, hand/wrist right	None probleem	Gering probleem	Gering probleem	None probleem			S06.06	TRUE	S06	Bragi	23.0034	21.5127	23.0034	FALSE	FALSE	TRUE	FALSE	FALSE	TRUE	FALSE	FALSE	FALSE	FALSE	FALSE	TRUE	FALSE	FALSE
111	166	female	165	53	Niet	Right	2	5	Bragi	oboe	wind	11	Wel	4	Ja	10	None	No	Niet completed	Niet completed	Niet completed	Niet completed	None probleem	None probleem	None probleem	None probleem			S06.11	TRUE	S06	Bragi	21.2183	21.5127	21.2183	TRUE	FALSE	FALSE	FALSE	FALSE	FALSE	FALSE	FALSE	FALSE	FALSE	FALSE	FALSE	FALSE	FALSE
112	168	female	185	72	Niet	Right	8	3	GSMG Bragi	cello	string	11	None	5	No	NA	None	Ja, in de afgelopen week	Nek, Schouder left, Schouder right, Bovenrug, Onderrug, hand/wrist left, hand/wrist right	Niet completed	Niet completed	Niet completed	None probleem	Probleem	Probleem	Ernstig probleem		16: had bij 2 zowel 2 als 3 omcirkeld en bij 4 zowel 3 als 4 (ik heb de hoogste gescoord)	S06.18	TRUE	S06	Bragi	19.1786	21.5127	19.1786	FALSE	FALSE	FALSE	TRUE	TRUE	TRUE	TRUE	FALSE	FALSE	TRUE	TRUE	TRUE	FALSE	FALSE
113	169	male	185	66	Niet	Right	15	2	CM	cello	string	11	None	4	No	NA	None	Ja, in de afgelopen 3 maanden, Ja, in het afgelopen jaar	Niet completed	Niet completed	Bovenrug	Bovenrug	None probleem	None probleem	None probleem	None probleem			s07.002	TRUE	S07	collegium musicum	19.5811	22.6366	19.5811	TRUE	FALSE	FALSE	FALSE	FALSE	FALSE	FALSE	FALSE	FALSE	FALSE	FALSE	FALSE	FALSE	FALSE
114	170	female	184	72	Niet	Right	2	1	CM, NHHO, en iets wat ik niet kan lezen	oboe	wind	11	Wel	15	Ja	15	None	Ja, in het afgelopen jaar	Niet completed	Niet completed	Niet completed	head, Nek, Schouder left, Schouder right, Bovenrug, hand/wrist left, hand/wrist right	Gering probleem	Gering probleem	Gering probleem	Gering probleem			s07.010	TRUE	S07	collegium musicum	19.833	22.6366	19.833	TRUE	FALSE	FALSE	FALSE	FALSE	FALSE	FALSE	FALSE	FALSE	FALSE	FALSE	FALSE	FALSE	FALSE
115	171	female	178	91	Niet	Left	2	1	CM	cello	string	11	Wel	20	Ja	5	None	Ja, in de afgelopen vier weken, Ja, in de afgelopen 3 maanden, Ja, in het afgelopen jaar	Niet completed	head, Nek, Schouder left, Schouder right, Bovenrug	Nek, Schouder left, Schouder right, Bovenrug	head, Nek, Schouder left, Schouder right, Bovenrug	Gering probleem	Gering probleem	Gering probleem	Probleem			s07.024	TRUE	S07	collegium musicum	21.6756	22.6366	21.6756	TRUE	FALSE	FALSE	FALSE	FALSE	FALSE	FALSE	FALSE	FALSE	FALSE	FALSE	FALSE	FALSE	FALSE
116	172	female	168	68	Wel	Left	1	15	gso mira en nso 2015	cello	string	11	None	4	Ja	10		Ja, in de afgelopen 3 maanden	Niet completed	Niet completed	Nek, Schouder left, hand/wrist left, hand/wrist right	Niet completed	None probleem	Gering probleem	Gering probleem	None probleem			s08.06	TRUE	S08	mira	22.0835	21.8563	22.0835	TRUE	FALSE	FALSE	FALSE	FALSE	FALSE	FALSE	FALSE	FALSE	FALSE	FALSE	FALSE	FALSE	FALSE
117	173	male	183	80	Niet	Right	2	8	mira en nso 2015	flute	wind	11	Wel	5	Ja	20		No	Niet completed	Niet completed	Niet completed	Niet completed	None probleem	Gering probleem	None probleem	None probleem			s08.08	TRUE	S08	mira	21.629	21.8563	21.629	TRUE	FALSE	FALSE	FALSE	FALSE	FALSE	FALSE	FALSE	FALSE	FALSE	FALSE	FALSE	FALSE	FALSE
118	174	female	174	62	Niet	Right	2	0	mira	horn	brass	11	None	5	Ja	5	None	Ja, in het afgelopen jaar	Niet completed	Niet completed	Niet completed	Niet completed, hand/wrist left	None probleem	None probleem	None probleem	None probleem			s08.20	TRUE	S08	mira	19.6167	21.8563	19.6167	TRUE	FALSE	FALSE	FALSE	FALSE	FALSE	FALSE	FALSE	FALSE	FALSE	FALSE	FALSE	FALSE	FALSE
119	175	female	180	65	Niet	Left	3	2	SHOT	clarinet	wind	11	None	3	No	NA	None	Ja, in de afgelopen week, Ja, in de afgelopen vier weken, Ja, in het afgelopen jaar	mouth/jaw, hand/wrist right	Nek, Schouder left, Schouder right, hand/wrist right	Niet completed	Nek, Schouder left, Schouder right	None probleem	Gering probleem	None probleem	Gering probleem			S09.011	TRUE	S09	SHOT Twente	20.293	21.232	20.293	FALSE	FALSE	TRUE	FALSE	FALSE	FALSE	FALSE	FALSE	FALSE	FALSE	FALSE	TRUE	FALSE	FALSE
120	176	male	185	70	Niet	Right	0	2	SHOT	trombone	brass	11	Wel	6	Ja	5	None	No	Niet completed	Niet completed	Niet completed	Niet completed	None probleem	None probleem	None probleem	None probleem	opmerking bij vraag 13 (inspeeltijd): "",maar afhankelijk van daaropvolgende inspanning""		S09.013	TRUE	S09	SHOT Twente	20.5421	21.232	20.5421	TRUE	FALSE	FALSE	FALSE	FALSE	FALSE	FALSE	FALSE	FALSE	FALSE	FALSE	FALSE	FALSE	FALSE
121	177	female	193	93	Niet	Right	1	16	SHOT	saxophone	wind	11	None	6	No	NA	None	No	Niet completed	Niet completed	Niet completed	Niet completed	None probleem	None probleem	None probleem	None probleem	vraag 7: drink gemiddeld 4 liter bier (opgeschreven als 16 glazen alcohol)		S09.022	TRUE	S09	SHOT Twente	20.3039	21.232	20.3039	TRUE	FALSE	FALSE	FALSE	FALSE	FALSE	FALSE	FALSE	FALSE	FALSE	FALSE	FALSE	FALSE	FALSE
122	178	male	187	70	Niet	Right	4	4	SHOT	clarinet	wind	11	None	3	Ja	5	None	Ja, in de afgelopen vier weken	Niet completed	mouth/jaw	Niet completed	Niet completed	Gering probleem	None probleem	Gering probleem	None probleem			S09.039	TRUE	S09	SHOT Twente	18.82	21.232	18.82	TRUE	FALSE	FALSE	FALSE	FALSE	FALSE	FALSE	FALSE	FALSE	FALSE	FALSE	FALSE	FALSE	FALSE
123	179	male	194	70	Niet	Right	1	0	SHOT	clarinet	wind	11	None	5	No	NA	None	No	Niet completed	Niet completed	Niet completed	Niet completed	None probleem	None probleem	None probleem	None probleem			S09.049	TRUE	S09	SHOT Twente	18.7598	21.232	18.7598	TRUE	FALSE	FALSE	FALSE	FALSE	FALSE	FALSE	FALSE	FALSE	FALSE	FALSE	FALSE	FALSE	FALSE
124	181	male	185	63	Niet	Left	1	8	USC	bass trombone	brass	11	None	3	No	NA	None	No	Niet completed	Niet completed	Niet completed	Niet completed	None probleem	Gering probleem	None probleem	Gering probleem	vraag 10: speelt 1 jaar bastrombone, al 10 jaar trombone (ingevoerd als 11 jaar)		S11.004	TRUE	S11	USC	21.1992	22.9008	21.1992	TRUE	FALSE	FALSE	FALSE	FALSE	FALSE	FALSE	FALSE	FALSE	FALSE	FALSE	FALSE	FALSE	FALSE
125	182	female	175	70	Niet	Right	3	8	USC	cello	string	11	None	4	No	NA	None	Ja, in het afgelopen jaar	Niet completed	Niet completed	Niet completed	Schouder left, Bovenrug, Onderrug, hand/wrist right	Gering probleem	None probleem	Probleem	Gering probleem			S11.027	TRUE	S11	USC	19.7372	22.9008	19.7372	TRUE	FALSE	FALSE	FALSE	FALSE	FALSE	FALSE	FALSE	FALSE	FALSE	FALSE	FALSE	FALSE	FALSE
126	183	male	178	69	Niet	Right	1	5	USC	bassoon	wind	11	None	5	Ja	1	None	Ja, in de afgelopen vier weken, Ja, in de afgelopen 3 maanden, Ja, in het afgelopen jaar	Niet completed	mouth/jaw	mouth/jaw, Onderrug	mouth/jaw, Onderrug	None probleem	None probleem	None probleem	None probleem			S11.040	TRUE	S11	USC	18.7242	22.9008	18.7242	TRUE	FALSE	FALSE	FALSE	FALSE	FALSE	FALSE	FALSE	FALSE	FALSE	FALSE	FALSE	FALSE	FALSE
127	184	female	175	60	Niet	Right	0	0.5	de ontzetting	piano	other	11.5	None	6	No	NA	None	Ja, in de afgelopen week	Schouder right	Niet completed	Niet completed	Niet completed	None probleem	None probleem	None probleem	Gering probleem			S02.037	TRUE	S02	Wageningen	22.2177	23.013	22.2177	FALSE	FALSE	FALSE	FALSE	FALSE	TRUE	FALSE	FALSE	FALSE	FALSE	FALSE	FALSE	FALSE	FALSE
128	202	female	169	61	Niet	Right	1	2	UOM	violin	string	12	None	3	No	NA	None	Ja, in de afgelopen vier weken	Niet completed	Nek, Schouder left, Schouder right, Bovenrug, Onderrug, hand/wrist left, hand/wrist right	Niet completed	Niet completed	None probleem	Gering probleem	Gering probleem	None probleem			S01.014	TRUE	S01	maastricht?	19.7782	21.5551	19.7782	TRUE	FALSE	FALSE	FALSE	FALSE	FALSE	FALSE	FALSE	FALSE	FALSE	FALSE	FALSE	FALSE	FALSE
129	203	female	174	60	Niet	Right	3	5	UOM	trombone	brass	12	None	3	No	NA	None	No	Niet completed	Niet completed	Niet completed	Niet completed	Missing	Missing	Missing	Missing			S01.031	TRUE	S01	maastricht?	20.7748	21.5551	20.7748	TRUE	FALSE	FALSE	FALSE	FALSE	FALSE	FALSE	FALSE	FALSE	FALSE	FALSE	FALSE	FALSE	FALSE
130	204	female	180	124	Wel	Right	4	2	ontzetting, saxplosief	saxophone	wind	12	None	5	Ja	10	None	Ja, in de afgelopen week, Ja, in de afgelopen vier weken, Ja, in de afgelopen 3 maanden, Ja, in het afgelopen jaar	mouth/jaw, Schouder left, Schouder right	mouth/jaw, Nek, Schouder left, Schouder right	mouth/jaw, Nek, Schouder left, Schouder right	mouth/jaw, Nek, Schouder left, Schouder right	None probleem	None probleem	Niet mogelijk	None probleem			S02.011	TRUE	S02	Wageningen	19.5647	23.013	19.5647	FALSE	FALSE	TRUE	FALSE	TRUE	TRUE	FALSE	FALSE	FALSE	FALSE	FALSE	FALSE	FALSE	FALSE
131	205	female	173	67	Niet	Right	2	3	de ontzetting	alto saxophone	wind	12	None	4	No	1	None	Ja, in het afgelopen jaar	Niet completed	Niet completed	Niet completed	Bovenrug	None probleem	None probleem	None probleem	None probleem		zegt niet in te spelen, 1 toonladder (dus niet fout ingevoerd)	S02.025	TRUE	S02	Wageningen	21.0732	23.013	21.0732	TRUE	FALSE	FALSE	FALSE	FALSE	FALSE	FALSE	FALSE	FALSE	FALSE	FALSE	FALSE	FALSE	FALSE
132	206	male	181	80	Niet	Left	1	5	de ontzetting	horn	brass	12	None	6	Ja	5	None	Ja, in de afgelopen vier weken, Ja, in de afgelopen 3 maanden, Ja, in het afgelopen jaar	Niet completed	mouth/jaw	mouth/jaw	mouth/jaw	None probleem	None probleem	None probleem	None probleem			S02.027	TRUE	S02	Wageningen	22.0999	23.013	22.0999	TRUE	FALSE	FALSE	FALSE	FALSE	FALSE	FALSE	FALSE	FALSE	FALSE	FALSE	FALSE	FALSE	FALSE
133	207	female	185	80	Niet	Right	2	3	de ontzetting	trombone	brass	12	None	3	Ja	5	None	No	Niet completed	Niet completed	Niet completed	Niet completed	None probleem	None probleem	None probleem	None probleem			S02.049	TRUE	S02	Wageningen	25.232	23.013	25.232	TRUE	FALSE	FALSE	FALSE	FALSE	FALSE	FALSE	FALSE	FALSE	FALSE	FALSE	FALSE	FALSE	FALSE
134	208	male	181	74	Niet	Left	4	4	USKO	trombone	brass	12	None	3	Ja	10	None	Ja, in de afgelopen week, Ja, in de afgelopen 3 maanden, Ja, in het afgelopen jaar	mouth/jaw, Nek, Onderrug	Niet completed	mouth/jaw, Schouder left	mouth/jaw, Schouder left, Onderrug	Gering probleem	Gering probleem	Probleem	None probleem			S04.002	TRUE	S04	USKO	20.6899	22.564	20.6899	FALSE	FALSE	TRUE	TRUE	FALSE	FALSE	FALSE	FALSE	FALSE	TRUE	FALSE	FALSE	FALSE	FALSE
135	209	female	174	61	Niet	Right	2	3	USKO	violin	string	12	Wel	5	No	NA	None	Ja, in de afgelopen 3 maanden	Niet completed	Niet completed	Nek, Schouder left, Bovenrug	Niet completed	None probleem	Probleem	None probleem	Gering probleem			S04.003	TRUE	S04	USKO	20.3532	22.564	20.3532	TRUE	FALSE	FALSE	FALSE	FALSE	FALSE	FALSE	FALSE	FALSE	FALSE	FALSE	FALSE	FALSE	FALSE
136	210	female	174	61	Niet	Right	2	3	USKO	violin	string	12	Wel	5	No	NA	None	Ja, in de afgelopen 3 maanden	Niet completed	Niet completed	Nek, Schouder left, Bovenrug	Niet completed	None probleem	Probleem	None probleem	Gering probleem			S04.003	TRUE	S04	USKO	20.3532	22.564	20.3532	TRUE	FALSE	FALSE	FALSE	FALSE	FALSE	FALSE	FALSE	FALSE	FALSE	FALSE	FALSE	FALSE	FALSE
137	211	female	172	65	Wel	Left	1	1	USKO	violin	string	12	None	5	No	NA	None	Ja, in het afgelopen jaar	Niet completed	Niet completed	Niet completed	Schouder left, Schouder right, Bovenrug, Onderrug, hand/wrist left	None probleem	Gering probleem	Probleem	Probleem		!Please check by other investigator_x000D__x000D_ Engelse lijst_x000D__x000D_ orkest: participant entry: Utrecht; corrected by invs to USKO_x000D__x000D_ q12 unclear to read: interpreted as 5	S04.006	TRUE	S04	USKO	20.1615	22.564	20.1615	TRUE	FALSE	FALSE	FALSE	FALSE	FALSE	FALSE	FALSE	FALSE	FALSE	FALSE	FALSE	FALSE	FALSE
138	212	female	182	64	Niet	Right	0	1	USKO	violin	string	12	None	4	Ja	5	None	Ja, in de afgelopen 3 maanden, Ja, in het afgelopen jaar	Niet completed	Niet completed	Schouder left, Bovenrug	Schouder left, Bovenrug	None probleem	None probleem	None probleem	None probleem			S04.014	TRUE	S04	USKO	18.5435	22.564	18.5435	TRUE	FALSE	FALSE	FALSE	FALSE	FALSE	FALSE	FALSE	FALSE	FALSE	FALSE	FALSE	FALSE	FALSE
139	213	female	173	75	Niet	Right	2	3	crea	violin	string	12	Wel	10	No	NA		Ja, in de afgelopen week, Ja, in de afgelopen vier weken, Ja, in de afgelopen 3 maanden, Ja, in het afgelopen jaar	Nek, Schouder left, Schouder right, Bovenrug, Onderrug, hand/wrist left, hand/wrist right	Nek, Schouder left, Schouder right, Bovenrug, Onderrug, hand/wrist left, hand/wrist right	Nek, Schouder left, Schouder right, Bovenrug, Onderrug, hand/wrist left, hand/wrist right	Nek, Schouder left, Schouder right, Onderrug, hand/wrist left, hand/wrist right	Gering probleem	Probleem	Gering probleem	None probleem			s05.028	TRUE	S05	CREA	20.6598	23.6235	20.6598	FALSE	FALSE	FALSE	TRUE	TRUE	TRUE	TRUE	FALSE	FALSE	TRUE	TRUE	TRUE	FALSE	FALSE
140	214	female	170	60	Niet	Right	1	4	crea	cello	string	12	None	4	No	NA	None	No	Niet completed	Niet completed	Niet completed	Niet completed	None probleem	None probleem	Gering probleem	None probleem			s05.031	TRUE	S05	CREA	33.8097	23.6235	33.8097	TRUE	FALSE	FALSE	FALSE	FALSE	FALSE	FALSE	FALSE	FALSE	FALSE	FALSE	FALSE	FALSE	FALSE
141	215	female	170	67	Wel	Right	2	12	crea	cello	string	12	None	8	No	NA	None	No		Niet completed	Niet completed	Niet completed	None probleem	None probleem	None probleem	None probleem			s05.045	TRUE	S05	CREA	20.8515	23.6235	20.8515	FALSE	FALSE	FALSE	FALSE	FALSE	FALSE	FALSE	FALSE	FALSE	FALSE	FALSE	FALSE	FALSE	FALSE
142	216	male	181	65	Niet	Left	0	7	LSKO Collegium Musicum	cello	string	12	None	8	Ja	15	None	No	Niet completed	Niet completed	Niet completed	Niet completed	None probleem	Gering probleem	None probleem	None probleem			s07.019	TRUE	S07	collegium musicum	18.2204	22.6366	18.2204	TRUE	FALSE	FALSE	FALSE	FALSE	FALSE	FALSE	FALSE	FALSE	FALSE	FALSE	FALSE	FALSE	FALSE
143	217	female	170	55	Niet	Right	2	1	LSKO Collegium Musicum	cello	string	12	None	6	Ja	5	None	No	Niet completed	Niet completed	Niet completed	Niet completed	None probleem	None probleem	None probleem	None probleem			s07.020	TRUE	S07	collegium musicum	19.6605	22.6366	19.6605	TRUE	FALSE	FALSE	FALSE	FALSE	FALSE	FALSE	FALSE	FALSE	FALSE	FALSE	FALSE	FALSE	FALSE
144	218	male	183	72	Niet	Right	0.5	1	mira / None vast	double bass	string	12	Wel	5	No	NA	None	Ja, in de afgelopen week, Ja, in de afgelopen vier weken	hand/wrist left	hand/wrist left			Gering probleem	Gering probleem	Gering probleem	None probleem			s08.01	TRUE	S08	mira	44.0383	21.8563	44.0383	FALSE	FALSE	FALSE	FALSE	FALSE	FALSE	FALSE	FALSE	FALSE	FALSE	TRUE	FALSE	FALSE	FALSE
145	219	female	160	53	Niet	Right	0	5	mira	violin	string	12	Wel	8	No	NA	None	No	Niet completed	Niet completed		Niet completed	None probleem	None probleem	None probleem	None probleem			s08.15	TRUE	S08	mira	18.7871	21.8563	18.7871	TRUE	FALSE	FALSE	FALSE	FALSE	FALSE	FALSE	FALSE	FALSE	FALSE	FALSE	FALSE	FALSE	FALSE
146	220	male	186	74	Niet	Right	1	8	mira (invaller)	oboe	wind	12	Wel	4	No	NA	None	No	Niet completed	Niet completed	Niet completed	Niet completed	None probleem	None probleem	None probleem	None probleem			s08.18	TRUE	S08	mira	22.245	21.8563	22.245	TRUE	FALSE	FALSE	FALSE	FALSE	FALSE	FALSE	FALSE	FALSE	FALSE	FALSE	FALSE	FALSE	FALSE
147	221	female	175	60	Niet	Right	1	0	SHOT	clarinet	wind	12	None	3	No	NA	None	Ja, in de afgelopen week, Ja, in de afgelopen vier weken, Ja, in de afgelopen 3 maanden, Ja, in het afgelopen jaar	hand/wrist right	hand/wrist right	mouth/jaw, hand/wrist right	mouth/jaw, hand/wrist right	None probleem	Gering probleem	Gering probleem	Gering probleem			S09.004	TRUE	S09	SHOT Twente	20.1287	21.232	20.1287	FALSE	FALSE	FALSE	FALSE	FALSE	FALSE	FALSE	FALSE	FALSE	FALSE	FALSE	TRUE	FALSE	FALSE
148	222	female	172	62	Niet	Right	1	2	SHOT	clarinet	wind	12	None	3	No	NA	None	Ja, in de afgelopen 3 maanden, Ja, in het afgelopen jaar	Niet completed	Niet completed	mouth/jaw, Onderrug, hand/wrist right	mouth/jaw, Onderrug, hand/wrist right	None probleem	Gering probleem	None probleem	Gering probleem			S09.010	TRUE	S09	SHOT Twente	19.6824	21.232	19.6824	TRUE	FALSE	FALSE	FALSE	FALSE	FALSE	FALSE	FALSE	FALSE	FALSE	FALSE	FALSE	FALSE	FALSE
149	223	female	162	60	Niet	Right	2	4	SHOT	alto saxophone	wind	12	None	3	Ja	1	None	Ja, in het afgelopen jaar	Niet completed	Niet completed	Niet completed	mouth/jaw	Gering probleem	None probleem	Gering probleem	None probleem			S09.031	TRUE	S09	SHOT Twente	20.4408	21.232	20.4408	TRUE	FALSE	FALSE	FALSE	FALSE	FALSE	FALSE	FALSE	FALSE	FALSE	FALSE	FALSE	FALSE	FALSE
150	224	female	178	65	Niet	Right	2	0	SHOT	flute	wind	12	None	3	Ja	1	None	Ja, in de afgelopen week, Ja, in de afgelopen vier weken, Ja, in de afgelopen 3 maanden, Ja, in het afgelopen jaar	Bovenrug	Bovenrug	Bovenrug	Bovenrug	Gering probleem	Gering probleem	None probleem	None probleem			S09.035	TRUE	S09	SHOT Twente	23.3511	21.232	23.3511	FALSE	FALSE	FALSE	FALSE	FALSE	FALSE	TRUE	FALSE	FALSE	FALSE	FALSE	FALSE	FALSE	FALSE
151	225	female	170	55	Niet	Right	2	6	VU-orkest	violin	string	12	None	4	No	NA	None	Ja, in het afgelopen jaar	Niet completed	Niet completed	Niet completed	Nek, Schouder left, Bovenrug	None probleem	None probleem	None probleem	Gering probleem			S10.002	TRUE	S10	VU	22.037	21.7974	22.037	TRUE	FALSE	FALSE	FALSE	FALSE	FALSE	FALSE	FALSE	FALSE	FALSE	FALSE	FALSE	FALSE	FALSE
152	226	female	165	55	Niet	Right	3	2	VU-orkest	violin	string	12	Wel	7	No	NA	None	Ja, in het afgelopen jaar	Niet completed	Niet completed	Niet completed	Schouder left, hand/wrist right	None probleem	None probleem	None probleem	None probleem			S10.007	TRUE	S10	VU	18.8282	21.7974	18.8282	TRUE	FALSE	FALSE	FALSE	FALSE	FALSE	FALSE	FALSE	FALSE	FALSE	FALSE	FALSE	FALSE	FALSE
153	227	male	178	63	Niet	Right	6	0	VU-orkest, Krashna, Nut & Uitspanning	trombone	brass	12	Wel	15	Ja	5	None	No	Niet completed	Niet completed	Niet completed	Niet completed	None probleem	None probleem	None probleem	Gering probleem			S10.013	TRUE	S10	VU	18.5736	21.7974	18.5736	TRUE	FALSE	FALSE	FALSE	FALSE	FALSE	FALSE	FALSE	FALSE	FALSE	FALSE	FALSE	FALSE	FALSE
154	228	female	175	62	Niet	Right	2	2	VU-orkest, NHJO	violin	string	12	None	5	No	NA	None	Ja, in de afgelopen week, Ja, in de afgelopen vier weken, Ja, in de afgelopen 3 maanden, Ja, in het afgelopen jaar	Nek, Schouder left, Schouder right, Bovenrug	Niet completed	Niet completed	Niet completed	Probleem	Probleem	Probleem	Ernstig probleem			S10.024	TRUE	S10	VU	18.6968	21.7974	18.6968	FALSE	FALSE	FALSE	TRUE	TRUE	TRUE	TRUE	FALSE	FALSE	FALSE	FALSE	FALSE	FALSE	FALSE
155	229	female	173	52	Wel	Right	7	4	VU-orkest	violin	string	12	Wel	7	No	NA	None	No	Niet completed	Niet completed	Niet completed	Niet completed	None probleem	None probleem	Gering probleem	Gering probleem			S10.025	TRUE	S10	VU	20.3477	21.7974	20.3477	TRUE	FALSE	FALSE	FALSE	FALSE	FALSE	FALSE	FALSE	FALSE	FALSE	FALSE	FALSE	FALSE	FALSE
156	230	female	161	48	Niet	Right	3	1	VU-orkest	violin	string	12	Wel	8	Ja	5	None	Ja, in het afgelopen jaar	Niet completed	Niet completed	Niet completed	Nek, Schouder left	None probleem	None probleem	None probleem	Gering probleem			S10.032	TRUE	S10	VU	20.2218	21.7974	20.2218	TRUE	FALSE	FALSE	FALSE	FALSE	FALSE	FALSE	FALSE	FALSE	FALSE	FALSE	FALSE	FALSE	FALSE
157	231	male	184	73	Niet	Right	2	4	VU-orkest	viola	string	12	None	4	No	NA	None	Ja, in de afgelopen vier weken, Ja, in de afgelopen 3 maanden, Ja, in het afgelopen jaar	Niet completed	mouth/jaw	Schouder left	Schouder left, Schouder right	None probleem	None probleem	None probleem	None probleem			S10.036	TRUE	S10	VU	23.3621	21.7974	23.3621	TRUE	FALSE	FALSE	FALSE	FALSE	FALSE	FALSE	FALSE	FALSE	FALSE	FALSE	FALSE	FALSE	FALSE
158	232	female	165	53	Niet	Right	2	6	VU-orkest	cello	string	12	Wel	14	Ja	4	None	Ja, in de afgelopen vier weken	Niet completed	Schouder right	Niet completed	Niet completed	Gering probleem	Gering probleem	Probleem	Gering probleem			S10.042	TRUE	S10	VU	23.8385	21.7974	23.8385	TRUE	FALSE	FALSE	FALSE	FALSE	FALSE	FALSE	FALSE	FALSE	FALSE	FALSE	FALSE	FALSE	FALSE
159	234	female	169	57	Wel	Right	3	3	USC	viola	string	12	None	7	No	NA	None	Ja, in het afgelopen jaar	Niet completed	Niet completed	Niet completed	Nek, Schouder left, Bovenrug	Missing	Missing	Missing	Missing			S11.008	TRUE	S11	USC	24.5996	22.9008	24.5996	TRUE	FALSE	FALSE	FALSE	FALSE	FALSE	FALSE	FALSE	FALSE	FALSE	FALSE	FALSE	FALSE	FALSE
160	235	male	186	105	Niet	Right	3	24	USC	percussion	other	12	None	5	Ja	10	None	Ja, in de afgelopen vier weken	Niet completed	Schouder left, Schouder right, Onderrug	Niet completed	Niet completed	None probleem	None probleem	Gering probleem	Gering probleem			S11.010	TRUE	S11	USC	20.846	22.9008	20.846	TRUE	FALSE	FALSE	FALSE	FALSE	FALSE	FALSE	FALSE	FALSE	FALSE	FALSE	FALSE	FALSE	FALSE
161	236	female	160	50	Niet	Right	1	1	USC	cello	string	12	Wel	5	Ja	5	None	Ja, in de afgelopen 3 maanden, Ja, in het afgelopen jaar	Niet completed	Niet completed	Schouder right	Schouder right, Onderrug	None probleem	None probleem	None probleem	Probleem			S11.020	TRUE	S11	USC	18.6338	22.9008	18.6338	TRUE	FALSE	FALSE	FALSE	FALSE	FALSE	FALSE	FALSE	FALSE	FALSE	FALSE	FALSE	FALSE	FALSE
162	238	female	175	62	Wel	Right	10	1	USC	viola	string	12	None	3	No	NA	None	Ja, in het afgelopen jaar	Niet completed	Niet completed	Niet completed	Schouder left	None probleem	None probleem	None probleem	None probleem	vraag 10: speelt al 12 jaar altviool, ""(daarvoor 8 jaar viool)""		S11.028	TRUE	S11	USC	25.1143	22.9008	25.1143	TRUE	FALSE	FALSE	FALSE	FALSE	FALSE	FALSE	FALSE	FALSE	FALSE	FALSE	FALSE	FALSE	FALSE
163	239	female	164	52	Niet	Right	1.5	1	GSMG Bragi	violin	string	12	Wel	5.5	Ja	5	None	Ja, in de afgelopen week, Ja, in de afgelopen vier weken, Ja, in de afgelopen 3 maanden, Ja, in het afgelopen jaar	hand/wrist left	Onderrug, hand/wrist left, hand/wrist right	Onderrug, hand/wrist left, hand/wrist right	Nek, Bovenrug, Onderrug, hand/wrist left, hand/wrist right	None probleem	Gering probleem	Gering probleem	None probleem			S06.27	TRUE	S06	Bragi	18.7625	21.5127	18.7625	FALSE	FALSE	FALSE	FALSE	FALSE	FALSE	FALSE	FALSE	FALSE	FALSE	TRUE	FALSE	FALSE	FALSE
164	240	female	175	58	Niet	Right	1	1	CM	flute	wind	12.5	Wel	10	Ja	20	None	Ja, in de afgelopen week, Ja, in de afgelopen vier weken, Ja, in de afgelopen 3 maanden, Ja, in het afgelopen jaar	Nek, Schouder left, Schouder right	mouth/jaw, Nek, Schouder left, Schouder right	Nek, Schouder left, Schouder right	Nek, Schouder left, Schouder right, hand/wrist left, hand/wrist right	None probleem	None probleem	None probleem	Probleem			s07.017	TRUE	S07	collegium musicum	21.8398	22.6366	21.8398	FALSE	FALSE	FALSE	TRUE	TRUE	TRUE	FALSE	FALSE	FALSE	FALSE	FALSE	FALSE	FALSE	FALSE
165	259	female	165	63	Niet	Left	1	3	UOM	violin	string	13	None	5	No	NA	None	Ja, in het afgelopen jaar	Niet completed	Niet completed	Niet completed	Nek, Schouder left, Onderrug, hand/wrist left	None probleem	None probleem	Gering probleem	Gering probleem			S01.010	TRUE	S01	maastricht?	19.6194	21.5551	19.6194	TRUE	FALSE	FALSE	FALSE	FALSE	FALSE	FALSE	FALSE	FALSE	FALSE	FALSE	FALSE	FALSE	FALSE
166	260	female	175	65	Niet	Right	2	6	UOM	violin	string	13	None	3	No	NA	None	Ja, in de afgelopen week, Ja, in de afgelopen vier weken, Ja, in de afgelopen 3 maanden, Ja, in het afgelopen jaar	mouth/jaw, Nek, Schouder left, Schouder right, Bovenrug, Onderrug, hand/wrist left, hand/wrist right	Niet completed	Niet completed	Niet completed	None probleem	Probleem	Gering probleem	Gering probleem		Veel ja's aangegeven bij vraag 15, maar die van 4 weken is omcirkeld en alleen poppetje 1 is completed	S01.015	TRUE	S01	maastricht?	20.5886	21.5551	20.5886	FALSE	FALSE	TRUE	TRUE	TRUE	TRUE	TRUE	FALSE	FALSE	TRUE	TRUE	TRUE	FALSE	FALSE
167	261	female	174	68	Niet	Right	1.5	5	de ontzetting	saxophone	wind	13	None	3.5	Ja	5	None	Ja, in het afgelopen jaar	Niet completed	Niet completed	Niet completed	Schouder left	None probleem	None probleem	None probleem	None probleem			S02.001	TRUE	S02	Wageningen	21.5606	23.013	21.5606	TRUE	FALSE	FALSE	FALSE	FALSE	FALSE	FALSE	FALSE	FALSE	FALSE	FALSE	FALSE	FALSE	FALSE
168	262	female	174	60	Wel	Right	4	2	de ontzetting	saxophone	wind	13	None	3	No	NA	None	Missing	Niet completed	Niet completed	Niet completed	Niet completed	None probleem	None probleem	None probleem	None probleem			S02.002	TRUE	S02	Wageningen	24.3477	23.013	24.3477	TRUE	FALSE	FALSE	FALSE	FALSE	FALSE	FALSE	FALSE	FALSE	FALSE	FALSE	FALSE	FALSE	FALSE
169	263	NA	200	120	Niet	Right	1.5	18	de ontzetting	percussion	other	13	Wel	4	No	NA	None	No	Niet completed	Niet completed	Niet completed	Niet completed	None probleem	None probleem	Gering probleem	None probleem			S02.007	TRUE	S02	Wageningen	20.3504	23.013	20.3504	TRUE	FALSE	FALSE	FALSE	FALSE	FALSE	FALSE	FALSE	FALSE	FALSE	FALSE	FALSE	FALSE	FALSE
170	264	female	172	60	Niet	Right	0	1	de ontzetting	bassoon	wind	13	None	3	No	NA	None	Ja, in de afgelopen week, Ja, in de afgelopen vier weken, Ja, in de afgelopen 3 maanden, Ja, in het afgelopen jaar	Schouder left	Schouder left	Schouder left	Schouder left	Probleem	Ernstig probleem	Probleem	Probleem			S02.010	TRUE	S02	Wageningen	23.2033	23.013	23.2033	FALSE	FALSE	FALSE	FALSE	TRUE	FALSE	FALSE	FALSE	FALSE	FALSE	FALSE	FALSE	FALSE	FALSE
171	265	female	176	NA	Niet	Right	3	2	de ontzetting, fanfare vrijheid eendracht lamswaarde	alto saxophone	wind	13	None	3	No	NA	None	Ja, in het afgelopen jaar	Niet completed	Niet completed	Niet completed	Schouder left, Schouder right, Bovenrug, Onderrug	None probleem	None probleem	None probleem	None probleem			S02.032	TRUE	S02	Wageningen	23.2444	23.013	23.2444	TRUE	FALSE	FALSE	FALSE	FALSE	FALSE	FALSE	FALSE	FALSE	FALSE	FALSE	FALSE	FALSE	FALSE
172	266	female	173	60	Niet	Right	3	8	de ontzetting	horn	brass	13	None	6	Ja	2	None	Ja, in het afgelopen jaar	Niet completed	Niet completed	Niet completed	mouth/jaw	None probleem	None probleem	None probleem	None probleem			S02.042	TRUE	S02	Wageningen	23.896	23.013	23.896	TRUE	FALSE	FALSE	FALSE	FALSE	FALSE	FALSE	FALSE	FALSE	FALSE	FALSE	FALSE	FALSE	FALSE
173	267	female	168	75	Niet	Right	1.5	0.5	RSO	violin	string	13	None	6	No	NA	None	No	Nek, Schouder right, Bovenrug	Schouder left	Nek, Schouder left	Nek, Schouder left, Bovenrug	None probleem	Gering probleem	Gering probleem	Gering probleem		@ 12: 5-7 uur: ingevuld: 6_x000D__x000D_ @ 15: aangegeven geen klachten te hebbenl vervoilgens wel poppetjes aangekruist_x000D__x000D_ @ 16.4 1 en 3 omcirkelt; ingevoerd: 2	S03.007	TRUE	S03	Rotterdam	25.5852	21.9411	25.5852	FALSE	FALSE	FALSE	TRUE	FALSE	TRUE	TRUE	FALSE	FALSE	FALSE	FALSE	FALSE	FALSE	FALSE
174	268	female	175	63	Niet	Right	2	0.5	RSO	violin	string	13	Geen	2	No	NA	Geen	No	Niet ingevuld	Niet ingevuld	Niet ingevuld	Niet ingevuld	Geen probleem	Geen probleem	Geen probleem	Geen probleem			S03.018	TRUE	S03	Rotterdam	22.9897	21.9411	22.9897	TRUE	FALSE	FALSE	FALSE	FALSE	FALSE	FALSE	FALSE	FALSE	FALSE	FALSE	FALSE	FALSE	FALSE
175	269	female	165	65	Niet	Left	8	0	RSO	violin	string	13	Wel	6	No	NA	Geen	Ja, in de afgelopen vier weken	Niet ingevuld	Nek, Schouder left, Bovenrug	Niet ingevuld	Niet ingevuld	Geen probleem	Geen probleem	Geen probleem	Geen probleem			S03.019	TRUE	S03	Rotterdam	19.4524	21.9411	19.4524	TRUE	FALSE	FALSE	FALSE	FALSE	FALSE	FALSE	FALSE	FALSE	FALSE	FALSE	FALSE	FALSE	FALSE
176	270	female	178	78	Wel	Left	1	6	RSO	violin	string	13	Geen	3	No	NA	Geen	Ja, in de afgelopen week, Ja, in de afgelopen vier weken, Ja, in de afgelopen 3 maanden, Ja, in het afgelopen jaar	Schouder left, Schouder right, Bovenrug, hand/wrist left	Schouder left, Schouder right, hand/wrist left	Schouder left, Schouder right, Bovenrug, hand/wrist left	Schouder left, Schouder right, Bovenrug, hand/wrist left	Geen probleem	Probleem	Probleem	Ernstig probleem	@ 9: viool (tijdelijk alt)	@9 alt genegeerd, aangezien daarnba verder gegaan wordt op viool (speelt al 13 jaar)	S03.020	TRUE	S03	Rotterdam	21.191	21.9411	21.191	FALSE	FALSE	FALSE	FALSE	TRUE	TRUE	TRUE	FALSE	FALSE	FALSE	TRUE	FALSE	FALSE	FALSE
177	271	female	187	78	NA	Missing	0	1	USKO	violin	string	13	Geen	3	No	NA	Geen	Ja, in de afgelopen week, Ja, in de afgelopen vier weken, Ja, in de afgelopen 3 maanden, Ja, in het afgelopen jaar	Schouder left	Nek, Schouder left, Schouder right, Bovenrug, Elleboog left	Nek, Schouder left, Schouder right, Bovenrug, Elleboog left	Nek, Schouder left, Schouder right, Bovenrug, Elleboog left, Elleboog right	Geen probleem	Gering probleem	Gering probleem	Gering probleem			S04.004	TRUE	S04	USKO	20.5147	22.564	20.5147	FALSE	FALSE	FALSE	FALSE	TRUE	FALSE	FALSE	FALSE	FALSE	FALSE	FALSE	FALSE	FALSE	FALSE
178	272	female	170	50	Niet	Left	3	5	USKO	flute	wind	13	Geen	4	No	NA	Geen	No	Niet ingevuld	Niet ingevuld	Niet ingevuld	Niet ingevuld	Gering probleem	Probleem	Gering probleem	Geen probleem	@ 14: not now, but i did for 4 years before	ENglish form@ 14: participant did not select yes/no. interpreted as no conservatory since currently no student;_x000D__x000D_ _x000D__x000D_ @ 15: abcd every NO box checked, but No never wasnt checked. Iterpreted as:No	S04.027	TRUE	S04	USKO	23.321	22.564	23.321	TRUE	FALSE	FALSE	FALSE	FALSE	FALSE	FALSE	FALSE	FALSE	FALSE	FALSE	FALSE	FALSE	FALSE
179	274	female	178	64	Niet	Right	10	1	noord hollands jeugd orkest en crea	trombone	brass	13	Wel	8	Ja	20	Geen	Ja, in de afgelopen week, Ja, in de afgelopen vier weken, Ja, in de afgelopen 3 maanden, Ja, in het afgelopen jaar	head, Nek, Schouder left, Schouder right, Bovenrug, Onderrug	head, Nek, Schouder left, Schouder right, Onderrug	head, Nek, Schouder left, Schouder right, Onderrug	head, Nek, Schouder left, Schouder right, Bovenrug, Onderrug	Gering probleem	Gering probleem	Gering probleem	Gering probleem			s05.019	TRUE	S05	CREA	22.6338	23.6235	22.6338	FALSE	TRUE	FALSE	TRUE	TRUE	TRUE	TRUE	FALSE	FALSE	TRUE	FALSE	FALSE	FALSE	FALSE
180	275	female	174	72	Niet	Right	2	2	crea	viola	string	13	Geen	4	No	NA	Geen	Ja, in de afgelopen week, Ja, in de afgelopen vier weken	mouth/jaw, hand/wrist left	Nek, Bovenrug	Niet ingevuld	Niet ingevuld	Probleem	Gering probleem	Gering probleem	Probleem	opgeschreven bij klachten afgelopen week: pink.		s05.022	TRUE	S05	CREA	21.076	23.6235	21.076	FALSE	FALSE	TRUE	FALSE	FALSE	FALSE	FALSE	FALSE	FALSE	FALSE	TRUE	FALSE	FALSE	FALSE
181	276	female	160	55	Niet	Right	1	10	crea	horn	brass	13	Geen	5	Ja	10	Geen	Ja, in de afgelopen vier weken	Niet ingevuld	Schouder right	Niet ingevuld	Niet ingevuld	Geen probleem	Probleem	Gering probleem	Geen probleem			s05.026	TRUE	S05	CREA	22.7242	23.6235	22.7242	TRUE	FALSE	FALSE	FALSE	FALSE	FALSE	FALSE	FALSE	FALSE	FALSE	FALSE	FALSE	FALSE	FALSE
182	277	female	178	50	Niet	Right	2	5	crea	violin	string	13	Geen	5	No	NA	Geen	No	Niet ingevuld	Niet ingevuld	Niet ingevuld	Niet ingevuld	Geen probleem	Geen probleem	Geen probleem	Geen probleem			s05.030	TRUE	S05	CREA	24.4517	23.6235	24.4517	TRUE	FALSE	FALSE	FALSE	FALSE	FALSE	FALSE	FALSE	FALSE	FALSE	FALSE	FALSE	FALSE	FALSE
183	278	female	176	70	Wel	Right	3	7	GSMG Bragi	cello	string	13	Geen	8	Ja	10	Geen	No	Niet ingevuld	Niet ingevuld	Niet ingevuld	Niet ingevuld	Geen probleem	Geen probleem	Gering probleem	Geen probleem			S06.21	TRUE	S06	Bragi	21.065	21.5127	21.065	TRUE	FALSE	FALSE	FALSE	FALSE	FALSE	FALSE	FALSE	FALSE	FALSE	FALSE	FALSE	FALSE	FALSE
184	279	NA	175	65	Niet	Right	0	4	Bragi	violin	string	13	Wel	0	Ja	10	Geen	No	Niet ingevuld	Niet ingevuld	Niet ingevuld	Niet ingevuld	Geen probleem	Geen probleem	Geen probleem	Geen probleem	12: heel wisselend		S06.25	TRUE	S06	Bragi	20.8624	21.5127	20.8624	TRUE	FALSE	FALSE	FALSE	FALSE	FALSE	FALSE	FALSE	FALSE	FALSE	FALSE	FALSE	FALSE	FALSE
185	280	female	170	70	Niet	Right	5	0	CM	cello	string	13	Geen	8	Ja	5	Geen	Ja, in het afgelopen jaar	Niet ingevuld	Niet ingevuld	Niet ingevuld	Schouder left, Schouder right, Onderrug	Geen probleem	Geen probleem	Geen probleem	Ernstig probleem			s07.027	TRUE	S07	collegium musicum	21.9384	22.6366	21.9384	TRUE	FALSE	FALSE	FALSE	FALSE	FALSE	FALSE	FALSE	FALSE	FALSE	FALSE	FALSE	FALSE	FALSE
186	281	female	175	72	Niet	Right	0	10	mira	violin	string	13	Wel	5	No	NA	Geen	Ja, in het afgelopen jaar	Niet ingevuld	Niet ingevuld	Niet ingevuld	Nek, Schouder left, Schouder right, Bovenrug, Onderrug	Geen probleem	Geen probleem	Geen probleem	Geen probleem			s08.19	TRUE	S08	mira	20.178	21.8563	20.178	TRUE	FALSE	FALSE	FALSE	FALSE	FALSE	FALSE	FALSE	FALSE	FALSE	FALSE	FALSE	FALSE	FALSE
187	282	female	183	65	Niet	Right	4	0	Dr. Schaepmanharmonie Tabbergen & SHOT	flute	wind	13	Geen	4	Ja	5	Geen	No	Niet ingevuld	Niet ingevuld	Niet ingevuld	Niet ingevuld	Geen probleem	Geen probleem	Geen probleem	Geen probleem			S09.034	TRUE	S09	SHOT Twente	20.4819	21.232	20.4819	TRUE	FALSE	FALSE	FALSE	FALSE	FALSE	FALSE	FALSE	FALSE	FALSE	FALSE	FALSE	FALSE	FALSE
188	283	female	174	70	Niet	Right	2	3	SHOT	flute	wind	13	Geen	3	No	NA	Geen	Ja, in het afgelopen jaar	Niet ingevuld	Niet ingevuld	Niet ingevuld	hand/wrist right	Geen probleem	Geen probleem	Gering probleem	Geen probleem			S09.036	TRUE	S09	SHOT Twente	21.232	21.232	21.232	TRUE	FALSE	FALSE	FALSE	FALSE	FALSE	FALSE	FALSE	FALSE	FALSE	FALSE	FALSE	FALSE	FALSE
189	284	male	200	85	Niet	Left	1	10	SHOT	horn	brass	13	Geen	7	Ja	5	Geen	Ja, in het afgelopen jaar	Niet ingevuld	Niet ingevuld	Niet ingevuld	Bovenrug, Onderrug	Geen probleem	Geen probleem	Geen probleem	Geen probleem			S09.038	TRUE	S09	SHOT Twente	22.8474	21.232	22.8474	TRUE	FALSE	FALSE	FALSE	FALSE	FALSE	FALSE	FALSE	FALSE	FALSE	FALSE	FALSE	FALSE	FALSE
190	285	male	180	73	Niet	Left	2	8	SHOT	percussion	other	13	Geen	4	No	NA	Geen	Ja, in de afgelopen 3 maanden, Ja, in het afgelopen jaar	Niet ingevuld	Niet ingevuld	Schouder left	Schouder left	Geen probleem	Geen probleem	Gering probleem	Geen probleem			S09.045	TRUE	S09	SHOT Twente	20.846	21.232	20.846	TRUE	FALSE	FALSE	FALSE	FALSE	FALSE	FALSE	FALSE	FALSE	FALSE	FALSE	FALSE	FALSE	FALSE
191	286	female	162	52	Niet	Left	1	0	VU-orkest	violin	string	13	Geen	10	No	NA	Geen	Ja, in de afgelopen week	head, mouth/jaw, Nek, Schouder left, Schouder right, Bovenrug, Onderrug	Niet ingevuld	Niet ingevuld	Niet ingevuld	Geen probleem	Ernstig probleem	Probleem	Ernstig probleem	vraag 14: conservatorium? geen, maar ""wel geweest""		S10.003	TRUE	S10	VU	20.9555	21.7974	20.9555	FALSE	TRUE	TRUE	TRUE	TRUE	TRUE	TRUE	FALSE	FALSE	TRUE	FALSE	FALSE	FALSE	FALSE
192	287	female	180	58	Niet	Right	4	0	VU-orkest	violin	string	13	Geen	10	Ja	5	Geen	No	Niet ingevuld	Niet ingevuld	Niet ingevuld	Niet ingevuld	Geen probleem	Geen probleem	Geen probleem	Geen probleem			S10.008	TRUE	S10	VU	18.7023	21.7974	18.7023	TRUE	FALSE	FALSE	FALSE	FALSE	FALSE	FALSE	FALSE	FALSE	FALSE	FALSE	FALSE	FALSE	FALSE
193	290	female	172	55	Wel	Right	4	3	VU-orkest, NHJO	flute	wind	13	Wel	10	Ja	7	Geen	Ja, in de afgelopen week, Ja, in de afgelopen vier weken, Ja, in de afgelopen 3 maanden, Ja, in het afgelopen jaar	Schouder left	Nek, Schouder left	Nek, Schouder left, Bovenrug	Nek, Schouder left, Bovenrug	Geen probleem	Geen probleem	Geen probleem	Geen probleem			S10.020	TRUE	S10	VU	20.6817	21.7974	20.6817	FALSE	FALSE	FALSE	FALSE	TRUE	FALSE	FALSE	FALSE	FALSE	FALSE	FALSE	FALSE	FALSE	FALSE
194	291	male	180	60	Niet	Right	0	15	VU-orkest, sweelinck	percussion	other	13	Geen	7	No	NA	Geen	No	Niet ingevuld	Niet ingevuld	Niet ingevuld	Niet ingevuld	Geen probleem	Gering probleem	Geen probleem	Geen probleem	vraag 6: ""helaas""_x000D__x000D_ opmerking bij vraag 15: ""3 jaar geleden wel --. ganglion in beide polsen --> was tijdens conservatoriumjaar""		S10.028	TRUE	S10	VU	21.6783	21.7974	21.6783	TRUE	FALSE	FALSE	FALSE	FALSE	FALSE	FALSE	FALSE	FALSE	FALSE	FALSE	FALSE	FALSE	FALSE
195	292	female	168	60	Niet	Left	0	2	USC	violin	string	13	Geen	4	No	NA	Geen	Ja, in de afgelopen week, Ja, in de afgelopen vier weken	Niet ingevuld	hand/wrist right	Niet ingevuld	Niet ingevuld	Geen probleem	Geen probleem	Geen probleem	Geen probleem			S11.018	TRUE	S11	USC	21.2977	22.9008	21.2977	TRUE	FALSE	FALSE	FALSE	FALSE	FALSE	FALSE	FALSE	FALSE	FALSE	FALSE	FALSE	FALSE	FALSE
196	293	female	174	70	Niet	Left	3	5	USC	bassoon	wind	13	Geen	3	No	NA	Geen	No	Niet ingevuld	Niet ingevuld	Niet ingevuld	Niet ingevuld	Geen probleem	Geen probleem	Geen probleem	Geen probleem			S11.034	TRUE	S11	USC	20.6817	22.9008	20.6817	TRUE	FALSE	FALSE	FALSE	FALSE	FALSE	FALSE	FALSE	FALSE	FALSE	FALSE	FALSE	FALSE	FALSE
197	316	female	163	85	Niet	Right	2	10	de ontzetting	trombone	brass	14	Geen	5	Ja	5	Geen	Ja, in de afgelopen vier weken, Ja, in de afgelopen 3 maanden, Ja, in het afgelopen jaar	Niet ingevuld	mouth/jaw	mouth/jaw	mouth/jaw	Geen probleem	Geen probleem	Geen probleem	Geen probleem	bij poppetjes 2-4: zere lippen bij te veel, te hoog spelen		S02.013	TRUE	S02	Wageningen	24.3504	23.013	24.3504	TRUE	FALSE	FALSE	FALSE	FALSE	FALSE	FALSE	FALSE	FALSE	FALSE	FALSE	FALSE	FALSE	FALSE
198	317	female	180	64	Niet	Right	1	3	de ontzetting	flute	wind	14	Wel	3	Ja	5	Geen	Ja, in het afgelopen jaar	Niet ingevuld	Niet ingevuld	Niet ingevuld	Nek, Schouder left, Schouder right	Geen probleem	Geen probleem	Geen probleem	Geen probleem			S02.038	TRUE	S02	Wageningen	22.3107	23.013	22.3107	TRUE	FALSE	FALSE	FALSE	FALSE	FALSE	FALSE	FALSE	FALSE	FALSE	FALSE	FALSE	FALSE	FALSE
199	318	female	174	72	Niet	Right	4	3	de ontzetting	clarinet	wind	14	Geen	3	No	NA	Geen	Ja, in de afgelopen week, Ja, in de afgelopen vier weken, Ja, in de afgelopen 3 maanden, Ja, in het afgelopen jaar	hand/wrist left, hand/wrist right	hand/wrist left, hand/wrist right	hand/wrist left, hand/wrist right	hand/wrist left, hand/wrist right	Probleem	Gering probleem	Gering probleem	Probleem			S02.048	TRUE	S02	Wageningen	23.9206	23.013	23.9206	FALSE	FALSE	FALSE	FALSE	FALSE	FALSE	FALSE	FALSE	FALSE	FALSE	TRUE	TRUE	FALSE	FALSE
200	319	female	158	63	Niet	Left	1	3	RSO	clarinet	wind	14	Geen	2	No	NA	Geen	Ja, in de afgelopen vier weken	Niet ingevuld	Bovenrug, hand/wrist right	Niet ingevuld	Niet ingevuld	Geen probleem	Geen probleem	Geen probleem	Geen probleem			S03.0013	TRUE	S03	Rotterdam	21.4319	21.9411	21.4319	TRUE	FALSE	FALSE	FALSE	FALSE	FALSE	FALSE	FALSE	FALSE	FALSE	FALSE	FALSE	FALSE	FALSE
201	320	female	176	63	Niet	Right	1.5	3	RSO	violin	string	14	Geen	3	No	NA	Geen	Ja, in de afgelopen week, Ja, in de afgelopen vier weken, Ja, in de afgelopen 3 maanden, Ja, in het afgelopen jaar	Nek, Schouder left, Schouder right, Bovenrug, Onderrug, hand/wrist left	Nek, Schouder left, Schouder right, Bovenrug, Onderrug, hand/wrist left	Nek, Schouder left, Schouder right, Bovenrug, Onderrug, hand/wrist left	Schouder left, Schouder right, Bovenrug, Onderrug, hand/wrist left	Geen probleem	Probleem	Ernstig probleem	Ernstig probleem			S03.002	TRUE	S03	Rotterdam	23.7454	21.9411	23.7454	FALSE	FALSE	FALSE	TRUE	TRUE	TRUE	TRUE	FALSE	FALSE	TRUE	TRUE	FALSE	FALSE	FALSE
202	321	male	178	88	Niet	Right	4	7	RSO	cello	string	14	Geen	4	No	NA	Geen	Ja, in het afgelopen jaar	Niet ingevuld	Niet ingevuld	Niet ingevuld	Nek, Schouder right, hand/wrist right	Geen probleem	Geen probleem	Gering probleem	Geen probleem	@ 15 ja		S03.0023	TRUE	S03	Rotterdam	21.4319	21.9411	21.4319	TRUE	FALSE	FALSE	FALSE	FALSE	FALSE	FALSE	FALSE	FALSE	FALSE	FALSE	FALSE	FALSE	FALSE
203	322	female	163	58	Niet	Right	5	2	RSO	violin	string	14	Wel	9	Ja	10	Geen	Ja, in de afgelopen week, Ja, in de afgelopen vier weken, Ja, in de afgelopen 3 maanden, Ja, in het afgelopen jaar	Nek, Schouder right	Nek, Schouder right, Bovenrug	Nek, Schouder right, Bovenrug	Nek, Schouder right, Bovenrug	Gering probleem	Probleem	Gering probleem	Probleem	@ 14 maar niet voor viool, namelijk voor zang (klassiek)	@ 14 respons: wel conservatorium student; veranderd naar naar nee, indien de conservatoriumopleiding niet het instrument betreft waarbij deelnemer deelneemt aan orkest	S03.003	TRUE	S03	Rotterdam	19.0582	21.9411	19.0582	FALSE	FALSE	FALSE	TRUE	FALSE	TRUE	FALSE	FALSE	FALSE	FALSE	FALSE	FALSE	FALSE	FALSE
204	323	female	169	63	Niet	Right	0	5	USKO	cello	string	14	Geen	3	Ja	10	Geen	Ja, in de afgelopen 3 maanden	Niet ingevuld	Niet ingevuld	Schouder left, Schouder right, Onderrug	Niet ingevuld	Geen probleem	Geen probleem	Geen probleem	Gering probleem			S04.007	TRUE	S04	USKO	21.399	22.564	21.399	TRUE	FALSE	FALSE	FALSE	FALSE	FALSE	FALSE	FALSE	FALSE	FALSE	FALSE	FALSE	FALSE	FALSE
205	324	female	167	NA	Niet	Right	1	8	USKO	oboe	wind	14	Geen	5	Ja	2	Geen	Ja, in de afgelopen 3 maanden	Niet ingevuld	Niet ingevuld	mouth/jaw, Schouder right	Niet ingevuld	Geen probleem	Geen probleem	Geen probleem	Geen probleem			S04.019	TRUE	S04	USKO	23.0582	22.564	23.0582	TRUE	FALSE	FALSE	FALSE	FALSE	FALSE	FALSE	FALSE	FALSE	FALSE	FALSE	FALSE	FALSE	FALSE
206	325	female	165	51	Niet	Right	3	10	crea	violin	string	14	Wel	10	Nee	NA	Geen	Ja, in de afgelopen week	Schouder left, Schouder right, hand/wrist left	Niet ingevuld	Niet ingevuld	Niet ingevuld	Geen probleem	Gering probleem	Geen probleem	Gering probleem			s05.001	TRUE	S05	CREA	20.1123	23.6235	20.1123	FALSE	FALSE	FALSE	FALSE	TRUE	TRUE	FALSE	FALSE	FALSE	FALSE	TRUE	FALSE	FALSE	FALSE
207	326	female	160	45	Niet	Right	1	1	crea	flute	wind	14	Geen	7	NA	NA	Geen	Ja, in de afgelopen vier weken	Niet ingevuld	Nek, Schouder left, Schouder right, Bovenrug	Niet ingevuld	Niet ingevuld	Geen probleem	Geen probleem	Geen probleem	Geen probleem			s05.007	TRUE	S05	CREA	25.2567	23.6235	25.2567	TRUE	FALSE	FALSE	FALSE	FALSE	FALSE	FALSE	FALSE	FALSE	FALSE	FALSE	FALSE	FALSE	FALSE
208	327	female	182	80	Niet	Right	8	15	crea	violin	string	14	Geen	5	Nee	NA		Ja, in het afgelopen jaar	Niet ingevuld	Niet ingevuld	Niet ingevuld	Nek, Schouder left	Geen probleem	Geen probleem	Geen probleem	Gering probleem			s05.013	TRUE	S05	CREA	22.5051	23.6235	22.5051	TRUE	FALSE	FALSE	FALSE	FALSE	FALSE	FALSE	FALSE	FALSE	FALSE	FALSE	FALSE	FALSE	FALSE
209	328	female	180	80	Niet	Right	1	4	crea	cello	string	14	Geen	4.5	Nee	NA	Geen	Ja, in de afgelopen week	hand/wrist right	Niet ingevuld	Niet ingevuld	Niet ingevuld	Gering probleem	Gering probleem	Geen probleem	Geen probleem			s05.023	TRUE	S05	CREA	20.1533	23.6235	20.1533	FALSE	FALSE	FALSE	FALSE	FALSE	FALSE	FALSE	FALSE	FALSE	FALSE	FALSE	TRUE	FALSE	FALSE
210	331	female	180	70	Niet	Right	3	3	CM	violin	string	14	Geen	5	Ja	10	Geen	Ja, in de afgelopen week, Ja, in de afgelopen vier weken	Niet ingevuld	Bovenrug, Onderrug, hand/wrist left	Niet ingevuld	Niet ingevuld	Geen probleem	Gering probleem	Geen probleem	Geen probleem			s07.021	TRUE	S07	collegium musicum	21.1198	22.6366	21.1198	TRUE	FALSE	FALSE	FALSE	FALSE	FALSE	FALSE	FALSE	FALSE	FALSE	FALSE	FALSE	FALSE	FALSE
211	332	female	172	68	Niet	Right	1	1	CM	violin	string	14	Wel	8	Ja	10	Geen	Ja, in de afgelopen vier weken	Niet ingevuld	mouth/jaw, Nek, Schouder right	Niet ingevuld	Niet ingevuld	Probleem	Probleem	Gering probleem	Gering probleem			s07.028	TRUE	S07	collegium musicum	25.3196	22.6366	25.3196	TRUE	FALSE	FALSE	FALSE	FALSE	FALSE	FALSE	FALSE	FALSE	FALSE	FALSE	FALSE	FALSE	FALSE
212	333	female	175	73	Niet	Right	1	0.5	gso mira	flute	wind	14	Geen	4	Nee	NA	Geen	Ja, in het afgelopen jaar	Niet ingevuld	Niet ingevuld	Niet ingevuld	hand/wrist left	Geen probleem	Geen probleem	Gering probleem	Gering probleem			s08.004	TRUE	S08	mira	20.6598	21.8563	20.6598	TRUE	FALSE	FALSE	FALSE	FALSE	FALSE	FALSE	FALSE	FALSE	FALSE	FALSE	FALSE	FALSE	FALSE
213	334	female	170	57	Niet	Right	0	5	mira	violin	string	14	Geen	4	Ja	5	Geen	Nee	Niet ingevuld	Niet ingevuld	Niet ingevuld	Niet ingevuld	Geen probleem	Geen probleem	Geen probleem	Geen probleem			s08.11	TRUE	S08	mira	20.3012	21.8563	20.3012	TRUE	FALSE	FALSE	FALSE	FALSE	FALSE	FALSE	FALSE	FALSE	FALSE	FALSE	FALSE	FALSE	FALSE
214	335	male	188	63	Niet	Left	0	7	mira	cello	string	14	Geen	5	Nee	NA	Geen	Nee	Niet ingevuld	Niet ingevuld	Niet ingevuld	Niet ingevuld	Geen probleem	Geen probleem	Geen probleem	Geen probleem			s08.13	TRUE	S08	mira	21.2293	21.8563	21.2293	TRUE	FALSE	FALSE	FALSE	FALSE	FALSE	FALSE	FALSE	FALSE	FALSE	FALSE	FALSE	FALSE	FALSE
215	336	female	167	52	Niet	Right	0	5	mira	violin	string	14	Geen	3	Nee	NA	Geen	Ja, in de afgelopen 3 maanden	Niet ingevuld	Niet ingevuld	Nek, Schouder left, Bovenrug, Onderrug	Niet ingevuld	Geen probleem	Geen probleem	Geen probleem	Geen probleem			s08.17	TRUE	S08	mira	19.7782	21.8563	19.7782	TRUE	FALSE	FALSE	FALSE	FALSE	FALSE	FALSE	FALSE	FALSE	FALSE	FALSE	FALSE	FALSE	FALSE
216	337	male	178	70	Niet	Right	1	15	SHOT	trombone	brass	14	Geen	7	Ja	3	Geen	Nee	Niet ingevuld	Niet ingevuld	Niet ingevuld	Niet ingevuld	Geen probleem	Geen probleem	Gering probleem	Ernstig probleem			S09.028	TRUE	S09	SHOT Twente	22.9213	21.232	22.9213	TRUE	FALSE	FALSE	FALSE	FALSE	FALSE	FALSE	FALSE	FALSE	FALSE	FALSE	FALSE	FALSE	FALSE
217	338	male	203	100	Niet	Right	1	12	SHOT	percussion	other	14	Geen	3	Nee	NA	Geen	Ja, in de afgelopen vier weken	Niet ingevuld	Nek, Schouder left, Elleboog left, hand/wrist left	Niet ingevuld	Niet ingevuld	Geen probleem	Geen probleem	Geen probleem	Geen probleem			S09.048	TRUE	S09	SHOT Twente	22.5818	21.232	22.5818	TRUE	FALSE	FALSE	FALSE	FALSE	FALSE	FALSE	FALSE	FALSE	FALSE	FALSE	FALSE	FALSE	FALSE
218	340	female	173	66	Niet	Right	5	2	VU-orkest, Vignelle ensemble	viola	string	14	Wel	15	Ja	5	Geen	Ja, in het afgelopen jaar	Niet ingevuld	Niet ingevuld	Niet ingevuld	Nek, Schouder left	Geen probleem	Geen probleem	Gering probleem	Geen probleem			S10.029	TRUE	S10	VU	23.1595	21.7974	23.1595	TRUE	FALSE	FALSE	FALSE	FALSE	FALSE	FALSE	FALSE	FALSE	FALSE	FALSE	FALSE	FALSE	FALSE
219	341	female	174	60	Niet	Right	0	1	VU-orkest	cello	string	14	Geen	4	Nee	NA	Geen	Ja, in de afgelopen week, Ja, in de afgelopen vier weken, Ja, in de afgelopen 3 maanden, Ja, in het afgelopen jaar	Nek, Schouder left, Schouder right, Bovenrug	Nek, Schouder left, Schouder right, Bovenrug, Onderrug, hand/wrist left	Nek, Schouder left, Schouder right, Bovenrug, Onderrug, hand/wrist left	Nek, Schouder left, Schouder right, Bovenrug, Onderrug, hand/wrist left	Gering probleem	Gering probleem	Gering probleem	Probleem			S10.041	TRUE	S10	VU	23.4278	21.7974	23.4278	FALSE	FALSE	FALSE	TRUE	TRUE	TRUE	TRUE	FALSE	FALSE	FALSE	FALSE	FALSE	FALSE	FALSE
220	342	female	167	49	Niet	Right	5	4	VU-orkest	violin	string	14	Missing	5	Ja	15	Geen	Ja, in het afgelopen jaar, Nee	Niet ingevuld	Niet ingevuld	Niet ingevuld	mouth/jaw, Onderrug	Geen probleem	Geen probleem	Geen probleem	Geen probleem			S10.045	TRUE	S10	VU	21.8535	21.7974	21.8535	TRUE	FALSE	FALSE	FALSE	FALSE	FALSE	FALSE	FALSE	FALSE	FALSE	FALSE	FALSE	FALSE	FALSE
221	344	female	184	72	Niet	Right	4	8	USC	violin	string	14	Wel	6	Nee	NA	Geen	Ja, in de afgelopen week, Ja, in de afgelopen vier weken, Ja, in de afgelopen 3 maanden, Ja, in het afgelopen jaar	Nek, Schouder left, Schouder right, Bovenrug, hand/wrist right	Niet ingevuld	Niet ingevuld	Niet ingevuld	Gering probleem	Probleem	Gering probleem	Gering probleem			S11.035	TRUE	S11	USC	21.4292	22.9008	21.4292	FALSE	FALSE	FALSE	TRUE	TRUE	TRUE	TRUE	FALSE	FALSE	FALSE	FALSE	TRUE	FALSE	FALSE
222	375	female	169	53	Niet	Left	7	0	UOM	violin	string	15	Geen	3	Nee	NA	Geen	Missing	Niet ingevuld	Nek, Schouder left, Bovenrug	Nek, Schouder left, Bovenrug	Schouder left, Bovenrug	Geen probleem	Geen probleem	Geen probleem	Geen probleem		vraag 15 is echt leeg. Bij alle ingevulde poppetjes staat elleboog left aangekruist met haakjes eromheen. Heb ze nu leeggelaten.	S01.012	TRUE	S01	maastricht?	18.3901	21.5551	18.3901	TRUE	FALSE	FALSE	FALSE	FALSE	FALSE	FALSE	FALSE	FALSE	FALSE	FALSE	FALSE	FALSE	FALSE
223	376	female	161	62	Wel	Left	5	10	de ontzetting	flute	wind	15	Geen	3	Nee	NA	Geen	Nee	Niet ingevuld	Niet ingevuld	Niet ingevuld	Niet ingevuld	Geen probleem	Geen probleem	Geen probleem	Geen probleem			S02.018	TRUE	S02	Wageningen	22.3409	23.013	22.3409	TRUE	FALSE	FALSE	FALSE	FALSE	FALSE	FALSE	FALSE	FALSE	FALSE	FALSE	FALSE	FALSE	FALSE
224	377	male	177	65	Niet	Right	2	10	de ontzetting, psalm 150 dinxperlo	trombone	brass	15	Wel	8	Ja	3	Geen	Ja, in de afgelopen 3 maanden	Niet ingevuld	Niet ingevuld	mouth/jaw	Niet ingevuld	Geen probleem	Geen probleem	Gering probleem	Gering probleem		twee orkesten, instrumenten staan op volgorde	S02.021	TRUE	S02	Wageningen	22.8227	23.013	22.8227	TRUE	FALSE	FALSE	FALSE	FALSE	FALSE	FALSE	FALSE	FALSE	FALSE	FALSE	FALSE	FALSE	FALSE
225	378	female	172	80	Niet	Right	1	2	de ontzetting	alto saxophone	wind	15	Wel	3	Ja	2	Geen	Ja, in de afgelopen week, Ja, in de afgelopen vier weken, Ja, in de afgelopen 3 maanden, Ja, in het afgelopen jaar	Schouder right	Schouder right	Schouder right	Schouder right	Geen probleem	Gering probleem	Geen probleem	Probleem			S02.028	TRUE	S02	Wageningen	24.104	23.013	24.104	FALSE	FALSE	FALSE	FALSE	FALSE	TRUE	FALSE	FALSE	FALSE	FALSE	FALSE	FALSE	FALSE	FALSE
226	379	female	184	59	Niet	Right	0	3	de ontzetting	clarinet	wind	15	Geen	3	Nee	NA	Geen	Nee	Niet ingevuld	Niet ingevuld	Niet ingevuld	Niet ingevuld	Geen probleem	Geen probleem	Geen probleem	Geen probleem			S02.041	TRUE	S02	Wageningen	24.4052	23.013	24.4052	TRUE	FALSE	FALSE	FALSE	FALSE	FALSE	FALSE	FALSE	FALSE	FALSE	FALSE	FALSE	FALSE	FALSE
227	380	female	168	62	Niet	Right	5	0	RSO	flute	wind	15	Geen	5	Nee	NA	Geen	Ja, in de afgelopen 3 maanden	Niet ingevuld	Niet ingevuld	Elleboog right	Niet ingevuld	Geen probleem	Geen probleem	Geen probleem	Geen probleem			S03.001	TRUE	S03	Rotterdam	23.0253	21.9411	23.0253	TRUE	FALSE	FALSE	FALSE	FALSE	FALSE	FALSE	FALSE	FALSE	FALSE	FALSE	FALSE	FALSE	FALSE
228	382	female	169	70	Niet	Right	2	3	RSO	oboe	wind	15	Wel	5	Ja	5	Geen	Nee	Niet ingevuld	Niet ingevuld	Niet ingevuld	Niet ingevuld	Geen probleem	Gering probleem	Geen probleem	Geen probleem	@ 16.2 pols		S03.014	TRUE	S03	Rotterdam	23.6824	21.9411	23.6824	TRUE	FALSE	FALSE	FALSE	FALSE	FALSE	FALSE	FALSE	FALSE	FALSE	FALSE	FALSE	FALSE	FALSE
229	383	female	160	52	Niet	Right	0	2	RSO	violin	string	15	Wel	4	Nee	NA	Geen	Nee				hand/wrist left	Geen probleem	Geen probleem	Geen probleem	Gering probleem			S03.021	TRUE	S03	Rotterdam	20.2765	21.9411	20.2765	FALSE	FALSE	FALSE	FALSE	FALSE	FALSE	FALSE	FALSE	FALSE	FALSE	FALSE	FALSE	FALSE	FALSE
230	384	female	169	55	Wel	Right	0	10	USKO	cello	string	15	Geen	3	Nee	NA	Geen	Ja, in de afgelopen 3 maanden	Niet ingevuld	Niet ingevuld	hand/wrist left	Niet ingevuld	Probleem	Probleem	Ernstig probleem	Probleem	@ 4: (maar niet veel hoor, ~5 sigaretten pd)_x000D__x000D_ @ 6: (ik dans gemiddeld 5 upw id discotheek)		S04.015	TRUE	S04	USKO	21.8782	22.564	21.8782	TRUE	FALSE	FALSE	FALSE	FALSE	FALSE	FALSE	FALSE	FALSE	FALSE	FALSE	FALSE	FALSE	FALSE
231	385	female	162	65	Niet	Right	2	2	USKO	viola	string	15	Geen	2	Nee	NA	Geen	Ja, in de afgelopen week, Ja, in de afgelopen vier weken, Ja, in de afgelopen 3 maanden, Ja, in het afgelopen jaar	Nek, Schouder left, Schouder right	Nek, Schouder left, Schouder right	Nek, Schouder left, Schouder right	Nek, Schouder left, Schouder right	Geen probleem	Gering probleem	Geen probleem	Probleem	@ 8: DIT JAAR OOK NESKO		S04.016	TRUE	S04	USKO	22.3025	22.564	22.3025	FALSE	FALSE	FALSE	TRUE	TRUE	TRUE	FALSE	FALSE	FALSE	FALSE	FALSE	FALSE	FALSE	FALSE
232	386	female	173	57	Niet	Right	3	1	crea	violin	string	15	Geen	3.5	Nee	NA	Geen	Nee					Geen probleem	Geen probleem	Geen probleem	Geen probleem			s05.003	TRUE	S05	CREA	21.024	23.6235	21.024	FALSE	FALSE	FALSE	FALSE	FALSE	FALSE	FALSE	FALSE	FALSE	FALSE	FALSE	FALSE	FALSE	FALSE
233	387	female	160	49	Niet	Right	1	2	crea orkest	violin	string	15	Geen	4	Nee	NA	Geen	Ja, in het afgelopen jaar	Niet ingevuld	Niet ingevuld	Niet ingevuld	Nek, Schouder left, Schouder right	Geen probleem	Geen probleem	Geen probleem	Geen probleem			s05.004	TRUE	S05	CREA	23.5647	23.6235	23.5647	TRUE	FALSE	FALSE	FALSE	FALSE	FALSE	FALSE	FALSE	FALSE	FALSE	FALSE	FALSE	FALSE	FALSE
234	388	female	172	69	Niet	Right	8	3	crea + heel veel projecten	cello	string	15	Wel	15	Ja	3	Geen	Ja, in de afgelopen vier weken, Ja, in de afgelopen 3 maanden, Ja, in het afgelopen jaar		Nek, Schouder left	Nek, Schouder left	Nek, Schouder left	Geen probleem	Gering probleem	Geen probleem	Probleem	noemt zichzelf 'semi' conservatorium student	pffff ;)	s05.005	TRUE	S05	CREA	23.1431	23.6235	23.1431	FALSE	FALSE	FALSE	FALSE	FALSE	FALSE	FALSE	FALSE	FALSE	FALSE	FALSE	FALSE	FALSE	FALSE
235	389	female	173	65	Niet	Right	1	6	crea	horn	brass	15	Geen	5	Ja	10	Geen	Ja, in de afgelopen week, Ja, in de afgelopen vier weken, Ja, in de afgelopen 3 maanden, Ja, in het afgelopen jaar	Nek, Schouder left, Schouder right	Nek, Schouder left, Schouder right	Nek, Schouder left	Schouder left	Geen probleem	Gering probleem	Gering probleem	Geen probleem			s05.006	TRUE	S05	CREA	23.6824	23.6235	23.6824	FALSE	FALSE	FALSE	TRUE	TRUE	TRUE	FALSE	FALSE	FALSE	FALSE	FALSE	FALSE	FALSE	FALSE
236	390	female	183	75	Wel	Right	3	10	crea	violin	string	15	Geen	3	Nee	NA	Geen	Ja, in de afgelopen week, Ja, in de afgelopen 3 maanden, Ja, in het afgelopen jaar	Nek, Schouder left, Schouder right, Bovenrug	Niet ingevuld	Nek, Schouder left, Bovenrug	Nek, Schouder left, Schouder right, Bovenrug	Geen probleem	Geen probleem	Geen probleem	Geen probleem	:)		s05.009	TRUE	S05	CREA	22.7953	23.6235	22.7953	FALSE	FALSE	FALSE	TRUE	TRUE	TRUE	TRUE	FALSE	FALSE	FALSE	FALSE	FALSE	FALSE	FALSE
237	391	female	170	60	Niet	Right	0	5	crea	cello	string	15	Wel	8	Nee	NA	Geen	Nee	Niet ingevuld	Niet ingevuld	Niet ingevuld	Niet ingevuld	Geen probleem	Geen probleem	Geen probleem	Geen probleem			s05.042	TRUE	S05	CREA	22.4914	23.6235	22.4914	TRUE	FALSE	FALSE	FALSE	FALSE	FALSE	FALSE	FALSE	FALSE	FALSE	FALSE	FALSE	FALSE	FALSE
238	392	male	178	65	Niet	Left	1.5	5	crea	double bass	string	15	Geen	3	Nee	NA	Geen	Nee	Niet ingevuld	Niet ingevuld	Niet ingevuld	Niet ingevuld	Geen probleem	Geen probleem	Geen probleem	Geen probleem			s05.048	TRUE	S05	CREA	29.6181	23.6235	29.6181	TRUE	FALSE	FALSE	FALSE	FALSE	FALSE	FALSE	FALSE	FALSE	FALSE	FALSE	FALSE	FALSE	FALSE
239	393	female	179	75	Niet	Right	2	3	Bragi	flute	wind	15	Wel	6	Ja	1	Geen	Ja, in de afgelopen 3 maanden, Ja, in het afgelopen jaar	Niet ingevuld	Niet ingevuld	mouth/jaw, Schouder right, hand/wrist right	mouth/jaw, Nek, Schouder right, hand/wrist right	Gering probleem	Geen probleem	Geen probleem	Geen probleem			S06.10	TRUE	S06	Bragi	22.3956	21.5127	22.3956	TRUE	FALSE	FALSE	FALSE	FALSE	FALSE	FALSE	FALSE	FALSE	FALSE	FALSE	FALSE	FALSE	FALSE
240	394	female	169	60	Niet	Right	4	0	GSMG Bragi	violin	string	15	Geen	10	Ja	15	Geen	Ja, in de afgelopen week, Ja, in de afgelopen vier weken, Ja, in de afgelopen 3 maanden, Ja, in het afgelopen jaar	Nek, Schouder left, Schouder right, Onderrug, hand/wrist left	Nek, Schouder left, Schouder right, Onderrug, hand/wrist left	Nek, Schouder left, Schouder right, Onderrug, hand/wrist left	Nek, Schouder left, Schouder right, Onderrug, hand/wrist left	Geen probleem	Gering probleem	Geen probleem	Geen probleem	poppetje 1-4: ""linkerarm""		S06.13	TRUE	S06	Bragi	20.6543	21.5127	20.6543	FALSE	FALSE	FALSE	TRUE	TRUE	TRUE	FALSE	FALSE	FALSE	TRUE	TRUE	FALSE	FALSE	FALSE
241	395	male	175	70	Niet	Right	5	15	GSMG Bragi	cello	string	15	Geen	4	Nee	NA	Geen	Ja, in de afgelopen week	hand/wrist left, hand/wrist right	Niet ingevuld	Niet ingevuld	Niet ingevuld	Gering probleem	Gering probleem	Gering probleem	Geen probleem			S06.29	TRUE	S06	Bragi	23.2471	21.5127	23.2471	FALSE	FALSE	FALSE	FALSE	FALSE	FALSE	FALSE	FALSE	FALSE	FALSE	TRUE	TRUE	FALSE	FALSE
242	396	female	168	58	Niet	Right	2	8	collegium musicum	violin	string	15	Geen	5	Ja	5	Geen	Ja, in de afgelopen week, Ja, in de afgelopen vier weken, Ja, in de afgelopen 3 maanden, Ja, in het afgelopen jaar	Nek, Schouder left, Schouder right, Bovenrug	Nek, Schouder left, Schouder right, Bovenrug	Nek, Schouder left, Schouder right, Bovenrug	Nek, Schouder left, Schouder right, Bovenrug	Geen probleem	Gering probleem	Gering probleem	Geen probleem			s07.001	TRUE	S07	collegium musicum	21.2868	22.6366	21.2868	FALSE	FALSE	FALSE	TRUE	TRUE	TRUE	TRUE	FALSE	FALSE	FALSE	FALSE	FALSE	FALSE	FALSE
243	397	female	188	77	Niet	Right	7	5	CM	cello	string	15	Geen	4	Nee	NA	Geen	Ja, in de afgelopen 3 maanden, Ja, in het afgelopen jaar	Niet ingevuld	Niet ingevuld	hand/wrist left	hand/wrist left	Missing	Missing	Missing	Missing			s07.003	TRUE	S07	collegium musicum	22.3573	22.6366	22.3573	TRUE	FALSE	FALSE	FALSE	FALSE	FALSE	FALSE	FALSE	FALSE	FALSE	FALSE	FALSE	FALSE	FALSE
244	398	female	175	70	Niet	Right	2	0.5	CM	clarinet	wind	15	Missing	5	Nee	NA	Geen	Ja, in het afgelopen jaar	Niet ingevuld	Niet ingevuld	Niet ingevuld	mouth/jaw, Nek, Schouder left, Schouder right	Geen probleem	Geen probleem	Geen probleem	Geen probleem			s07.013	TRUE	S07	collegium musicum	23.7947	22.6366	23.7947	TRUE	FALSE	FALSE	FALSE	FALSE	FALSE	FALSE	FALSE	FALSE	FALSE	FALSE	FALSE	FALSE	FALSE
245	399	NA	180	73	Niet	Right	2	6	CM, NSG	violin	string	15	Geen	3	Nee	NA	Geen	Ja, in de afgelopen week, Ja, in de afgelopen 3 maanden, Ja, in het afgelopen jaar	Nek, Schouder left, Schouder right, Bovenrug	Nek, Schouder left, Schouder right, Bovenrug	Nek, Schouder left, Schouder right, Bovenrug	Nek, Schouder left, Schouder right, Bovenrug	Gering probleem	Gering probleem	Gering probleem	Gering probleem			s07.025	TRUE	S07	collegium musicum	24.4901	22.6366	24.4901	FALSE	FALSE	FALSE	TRUE	TRUE	TRUE	TRUE	FALSE	FALSE	FALSE	FALSE	FALSE	FALSE	FALSE
246	400	male	NA	75	Niet	Right	1.5	7	CM	cello	string	15	Wel	5	Nee	NA	Geen	Ja, in de afgelopen vier weken, Ja, in de afgelopen 3 maanden	hand/wrist right	Onderrug	Nek, Onderrug	Niet ingevuld	Geen probleem	Gering probleem	Geen probleem	Geen probleem			s07.026	TRUE	S07	collegium musicum	22.9049	22.6366	22.9049	FALSE	FALSE	FALSE	FALSE	FALSE	FALSE	FALSE	FALSE	FALSE	FALSE	FALSE	TRUE	FALSE	FALSE
247	402	male	187	87	Niet	Right	0	20	SHOT	trombone	brass	15	Geen	5	Ja	3	Geen	Ja, in de afgelopen week, Ja, in het afgelopen jaar	mouth/jaw, Nek	Niet ingevuld	Niet ingevuld	mouth/jaw, Nek	Gering probleem	Geen probleem	Gering probleem	Probleem	poppetje 1 en 4 --> mouth/jaw --> ""keel""_x000D__x000D_ vraag 16, onderste: ""ik heb afgelopen week veel meer gespeeld dan anders. Daar komen de klachten vandaan""		S09.015	TRUE	S09	SHOT Twente	23.1458	21.232	23.1458	FALSE	FALSE	TRUE	TRUE	FALSE	FALSE	FALSE	FALSE	FALSE	FALSE	FALSE	FALSE	FALSE	FALSE
248	404	female	178	NA	Niet	Left	5	25	SHOT	saxophone	wind	15	Geen	5	Ja	1	Geen	Nee	Niet ingevuld	Niet ingevuld	Niet ingevuld	Niet ingevuld	Geen probleem	Geen probleem	Geen probleem	Geen probleem			S09.032	TRUE	S09	SHOT Twente	25.1143	21.232	25.1143	TRUE	FALSE	FALSE	FALSE	FALSE	FALSE	FALSE	FALSE	FALSE	FALSE	FALSE	FALSE	FALSE	FALSE
249	405	male	190	80	Niet	Right	0	5	SHOT	clarinet	wind	15	Geen	3	Nee	5	Geen	Nee	Niet ingevuld	Niet ingevuld	Niet ingevuld	Niet ingevuld	Geen probleem	Geen probleem	Geen probleem	Geen probleem			S09.043	TRUE	S09	SHOT Twente	23.1677	21.232	23.1677	TRUE	FALSE	FALSE	FALSE	FALSE	FALSE	FALSE	FALSE	FALSE	FALSE	FALSE	FALSE	FALSE	FALSE
250	408	female	170	80	Niet	Right	3	0	VU-orkest	bassoon	wind	15	Wel	1	Ja	10	Geen	Ja, in de afgelopen vier weken	Niet ingevuld	Schouder left, Schouder right, Bovenrug	Niet ingevuld	Niet ingevuld	Missing	Missing	Missing	Missing	opmerking einde: ""opmerking: pijn komt van het tillen van het instrument dus niet van het spelen""	vraag 2: bij geboortedatum alleen jaartal ingevuld	S10.010	TRUE	S10	VU	24.3614	21.7974	24.3614	TRUE	FALSE	FALSE	FALSE	FALSE	FALSE	FALSE	FALSE	FALSE	FALSE	FALSE	FALSE	FALSE	FALSE
251	409	male	180	65	Niet	Right	2	15	Krashna Musika, VU	viola	string	15	Geen	15	Ja	15	Geen	Ja, in de afgelopen week, Ja, in het afgelopen jaar	Nek, Schouder left	Niet ingevuld	Niet ingevuld	Elleboog right	Missing	Missing	Missing	Missing			S10.014	TRUE	S10	VU	22.1821	21.7974	22.1821	FALSE	FALSE	FALSE	TRUE	TRUE	FALSE	FALSE	FALSE	FALSE	FALSE	FALSE	FALSE	FALSE	FALSE
252	410	female	168	53	Niet	Right	0	10	VU-orkest	violin	string	15	Geen	5	Ja	15	Geen	Ja, in de afgelopen week	Schouder left	Niet ingevuld	Niet ingevuld	Niet ingevuld	Gering probleem	Gering probleem	Probleem	Probleem			S10.016	TRUE	S10	VU	22.8036	21.7974	22.8036	FALSE	FALSE	FALSE	FALSE	TRUE	FALSE	FALSE	FALSE	FALSE	FALSE	FALSE	FALSE	FALSE	FALSE
253	411	female	180	80	Niet	Right	4	2	VU-orkest	violin	string	15	Geen	8	Ja	10	Geen	Ja, in de afgelopen week, Ja, in de afgelopen vier weken, Ja, in de afgelopen 3 maanden, Ja, in het afgelopen jaar	Schouder left, Schouder right, Bovenrug	Schouder left, Schouder right, Bovenrug	Schouder left, Schouder right, Bovenrug	Schouder left, Schouder right, Bovenrug	Geen probleem	Gering probleem	Gering probleem	Geen probleem			S10.018	TRUE	S10	VU	23.1294	21.7974	23.1294	FALSE	FALSE	FALSE	FALSE	TRUE	TRUE	TRUE	FALSE	FALSE	FALSE	FALSE	FALSE	FALSE	FALSE
254	412	female	177	64	Niet	Right	1	3	Gelders Fanfare Orkest	horn	brass	15	Geen	4	Ja	5	Geen	Ja, in het afgelopen jaar	Niet ingevuld	Niet ingevuld	Niet ingevuld	Schouder right, Onderrug	Geen probleem	Geen probleem	Geen probleem	Geen probleem			S10.031	TRUE	S10	VU	24.2902	21.7974	24.2902	TRUE	FALSE	FALSE	FALSE	FALSE	FALSE	FALSE	FALSE	FALSE	FALSE	FALSE	FALSE	FALSE	FALSE
255	414	female	175	60	Niet	Right	1	6	VU-orkest	cello	string	15	Wel	7	Nee	NA	Geen	Ja, in de afgelopen week, Ja, in de afgelopen vier weken, Ja, in de afgelopen 3 maanden, Ja, in het afgelopen jaar	Nek, Schouder left, Schouder right, Bovenrug	Nek, Schouder left, Schouder right, Bovenrug, Onderrug	Nek, Schouder left, Schouder right, Bovenrug, Onderrug	Nek, Schouder left, Schouder right, Bovenrug, Onderrug	Geen probleem	Geen probleem	Geen probleem	Geen probleem	vraag 13: geen warming up, ""maar wel als ik zelf studeer, niet op orkest""		S10.038	TRUE	S10	VU	22.4339	21.7974	22.4339	FALSE	FALSE	FALSE	TRUE	TRUE	TRUE	TRUE	FALSE	FALSE	FALSE	FALSE	FALSE	FALSE	FALSE
256	415	female	175	70	Wel	Right	4	10	VU-orkest	cello	string	15	Wel	4	Ja	5	Geen	Ja, in de afgelopen vier weken, Ja, in de afgelopen 3 maanden, Ja, in het afgelopen jaar	Niet ingevuld	Schouder right, Bovenrug, Onderrug	Schouder left, Schouder right, Bovenrug, Onderrug	Schouder left, Schouder right, Bovenrug, Onderrug	Geen probleem	Gering probleem	Gering probleem	Geen probleem			S10.039	TRUE	S10	VU	21.1554	21.7974	21.1554	TRUE	FALSE	FALSE	FALSE	FALSE	FALSE	FALSE	FALSE	FALSE	FALSE	FALSE	FALSE	FALSE	FALSE
257	416	male	185	70	Wel	Right	0	5	VU-orkest	violin	string	15	Geen	8	Nee	NA	Geen	Nee	Niet ingevuld	Niet ingevuld	Niet ingevuld	Niet ingevuld	Geen probleem	Geen probleem	Geen probleem	Geen probleem			S10.044	TRUE	S10	VU	21.7413	21.7974	21.7413	TRUE	FALSE	FALSE	FALSE	FALSE	FALSE	FALSE	FALSE	FALSE	FALSE	FALSE	FALSE	FALSE	FALSE
258	417	female	180	70	Niet	Left	1	6	USC	flute	wind	15	Geen	4	Nee	NA	Geen	Ja, in de afgelopen week, Ja, in de afgelopen vier weken, Ja, in de afgelopen 3 maanden, Ja, in het afgelopen jaar	head, Nek, Schouder left, Schouder right, Onderrug	head, Nek, Schouder left, Schouder right, Onderrug	head, Nek, Schouder left, Schouder right, Onderrug	head, Nek, Schouder left, Schouder right, Onderrug	Geen probleem	Geen probleem	Gering probleem	Geen probleem	opmerking bij vraag 14: geen conservatorium, ""niet meer ...? afgestudeerd""		S11.006	TRUE	S11	USC	25.0459	22.9008	25.0459	FALSE	TRUE	FALSE	TRUE	TRUE	TRUE	FALSE	FALSE	FALSE	TRUE	FALSE	FALSE	FALSE	FALSE
259	418	female	175	65	Wel	Right	1	12	USC	violin	string	15	Geen	5	Ja	15	Geen	Ja, in de afgelopen vier weken, Ja, in de afgelopen 3 maanden, Ja, in het afgelopen jaar	Niet ingevuld	Schouder left, Bovenrug, Elleboog left	Schouder left	Schouder left	Gering probleem	Probleem	Geen probleem	Gering probleem			S11.023	TRUE	S11	USC	21.013	22.9008	21.013	TRUE	FALSE	FALSE	FALSE	FALSE	FALSE	FALSE	FALSE	FALSE	FALSE	FALSE	FALSE	FALSE	FALSE
260	419	female	158	45	Niet	Right	0	2	USC	violin	string	15	Wel	8	Ja	10	Geen	Ja, in de afgelopen week, Ja, in het afgelopen jaar	head, Nek, Schouder left, hand/wrist left, hand/wrist right	Niet ingevuld	Niet ingevuld	head, mouth/jaw, Nek, Schouder left, Schouder right, hand/wrist left, hand/wrist right	Geen probleem	Missing	Gering probleem	Missing			S11.025	TRUE	S11	USC	22.6968	22.9008	22.6968	FALSE	TRUE	FALSE	TRUE	TRUE	FALSE	FALSE	FALSE	FALSE	FALSE	TRUE	TRUE	FALSE	FALSE
261	420	female	175	60	Niet	Right	4	0	USC	violin	string	15	Wel	5	Nee	NA	Geen	Ja, in de afgelopen week, Ja, in de afgelopen vier weken, Ja, in de afgelopen 3 maanden, Ja, in het afgelopen jaar	Nek, Schouder left, Bovenrug, Onderrug, Heup/upper leg left	Nek, Schouder left, Bovenrug, Onderrug, Heup/upper leg left	Nek, Schouder left, Bovenrug, Onderrug, Heup/upper leg left	Nek, Schouder left, Bovenrug, Onderrug, Heup/upper leg left, Knie right	Gering probleem	Probleem	Gering probleem	Probleem			S11.033	TRUE	S11	USC	23.1047	22.9008	23.1047	FALSE	FALSE	FALSE	TRUE	TRUE	FALSE	TRUE	FALSE	FALSE	TRUE	FALSE	FALSE	TRUE	FALSE
262	434	male	179	65	Niet	Right	4	0	de ontzetting, excelsior eibergen, saxplosief	saxophone	wind	16	Geen	8	Ja	10	Geen	Ja, in de afgelopen week, Ja, in de afgelopen vier weken, Ja, in de afgelopen 3 maanden, Ja, in het afgelopen jaar	mouth/jaw, Nek, Schouder right	mouth/jaw, Nek, Schouder right	mouth/jaw, Nek, Schouder right	mouth/jaw, Nek, Schouder right	Geen probleem	Geen probleem	Geen probleem	Gering probleem		16, rij 4: 1 en 2 ingevuld. 2 van gemaakt.	S02.009	TRUE	S02	Wageningen	23.7892	23.013	23.7892	FALSE	FALSE	TRUE	TRUE	FALSE	TRUE	FALSE	FALSE	FALSE	FALSE	FALSE	FALSE	FALSE	FALSE
263	435	female	180	70	Wel	Right	1	2	de ontzetting	flute	wind	16	Geen	3.5	Nee	NA	Geen	Nee	Niet ingevuld	Niet ingevuld	Niet ingevuld	Niet ingevuld	Geen probleem	Gering probleem	Geen probleem	Geen probleem	nee (vraag 15), wel vaak stijfe schouders dat komt niet door het spelen, maar wel extra last van tijdens het spelen		S02.012	TRUE	S02	Wageningen	23.8467	23.013	23.8467	TRUE	FALSE	FALSE	FALSE	FALSE	FALSE	FALSE	FALSE	FALSE	FALSE	FALSE	FALSE	FALSE	FALSE
264	436	male	180	62	Niet	Left	4	3	de ontzetting	trombone	brass	16	Geen	3	Ja	2	Geen	Ja, in de afgelopen week, Ja, in de afgelopen vier weken, Ja, in de afgelopen 3 maanden, Ja, in het afgelopen jaar	Nek, Schouder left, Schouder right, Elleboog left, Elleboog right, Onderrug, hand/wrist left, hand/wrist right	Nek, Schouder left, Schouder right, Elleboog left, Elleboog right, Onderrug, hand/wrist left, hand/wrist right	Nek, Schouder left, Schouder right, Elleboog left, Elleboog right, Onderrug, hand/wrist left, hand/wrist right	Nek, Schouder left, Schouder right, Elleboog left, Elleboog right, Onderrug, hand/wrist left, hand/wrist right	Probleem	Probleem	Gering probleem	Gering probleem		bij poppetje 2-4 stond zie 1, heb zelf aangekruist in formulier	S02.023	TRUE	S02	Wageningen	26.1136	23.013	26.1136	FALSE	FALSE	FALSE	TRUE	TRUE	TRUE	FALSE	TRUE	TRUE	TRUE	TRUE	TRUE	FALSE	FALSE
265	437	female	181	72	Niet	Right	0	2	de ontzetting	flute	wind	16	Geen	3.5	Ja	5	Geen	Ja, in de afgelopen vier weken, Ja, in de afgelopen 3 maanden, Ja, in het afgelopen jaar	Niet ingevuld	Nek, Schouder left, Schouder right	Nek, Schouder left, Schouder right	Nek, Schouder left, Schouder right	Geen probleem	Geen probleem	Geen probleem	Geen probleem			S02.034	TRUE	S02	Wageningen	23.3347	23.013	23.3347	TRUE	FALSE	FALSE	FALSE	FALSE	FALSE	FALSE	FALSE	FALSE	FALSE	FALSE	FALSE	FALSE	FALSE
266	438	female	171	61	Niet	Right	2	3	de ontzetting	flute	wind	16	Geen	5	Ja	2	Geen	Ja, in het afgelopen jaar	Niet ingevuld	Niet ingevuld	Niet ingevuld	mouth/jaw, Nek, Schouder right	Geen probleem	Geen probleem	Geen probleem	Geen probleem			S02.044	TRUE	S02	Wageningen	23.8686	23.013	23.8686	TRUE	FALSE	FALSE	FALSE	FALSE	FALSE	FALSE	FALSE	FALSE	FALSE	FALSE	FALSE	FALSE	FALSE
267	439	male	183	65	Niet	Right	1.5	5	de ontzetting, psalm 150, NJFO	euphonium	brass	16	Geen	8	Ja	5	Geen	Nee	Niet ingevuld	Niet ingevuld	Niet ingevuld	Niet ingevuld	Geen probleem	Geen probleem	Gering probleem	Probleem		rij 4 matrix 2 en 3 omcirkeld; 3 ingevuld	S02.045	TRUE	S02	Wageningen	22.8227	23.013	22.8227	TRUE	FALSE	FALSE	FALSE	FALSE	FALSE	FALSE	FALSE	FALSE	FALSE	FALSE	FALSE	FALSE	FALSE
268	440	female	167	60	Wel	Right	2	4	RSO	violin	string	16	Wel	5	Ja	5	Geen	Ja, in de afgelopen week, Ja, in de afgelopen vier weken, Ja, in de afgelopen 3 maanden, Ja, in het afgelopen jaar	Bovenrug, hand/wrist left	Bovenrug, hand/wrist left	Schouder left, Bovenrug, hand/wrist left	Nek, Bovenrug, hand/wrist left	Geen probleem	Gering probleem	Geen probleem	Probleem			S03.016	TRUE	S03	Rotterdam	19.447	21.9411	19.447	FALSE	FALSE	FALSE	FALSE	FALSE	FALSE	TRUE	FALSE	FALSE	FALSE	TRUE	FALSE	FALSE	FALSE
269	441	female	172	61	Niet	Right	0	4	USKO	cello	string	16	Geen	2.5	Nee	NA	Geen	Ja, in de afgelopen week, Ja, in de afgelopen vier weken, Ja, in de afgelopen 3 maanden, Ja, in het afgelopen jaar	Schouder right	Schouder right	Schouder right, Onderrug	Schouder right	Gering probleem	Probleem	Gering probleem	Geen probleem			S04.013	TRUE	S04	USKO	24.7173	22.564	24.7173	FALSE	FALSE	FALSE	FALSE	FALSE	TRUE	FALSE	FALSE	FALSE	FALSE	FALSE	FALSE	FALSE	FALSE
270	442	female	165	60	Niet	Right	1.5	1	USKO	violin	string	16	Geen	5	Ja	10	Geen	Ja, in de afgelopen vier weken	Niet ingevuld	hand/wrist right	Niet ingevuld	Niet ingevuld	Geen probleem	Geen probleem	Geen probleem	Geen probleem	@ 13: ja gekozen Ã©n nee gekozen: opmerking: soms (50%);; bij elke box ""50%; 50%)	check en discussieer @13	S04.025	TRUE	S04	USKO	22.8118	22.564	22.8118	TRUE	FALSE	FALSE	FALSE	FALSE	FALSE	FALSE	FALSE	FALSE	FALSE	FALSE	FALSE	FALSE	FALSE
271	443	female	174	70	Niet	Right	1	1	crea	flute	wind	16	Wel	7	Ja	10	Geen	Ja, in de afgelopen vier weken	Niet ingevuld	Nek, Schouder left, hand/wrist right	Niet ingevuld	Niet ingevuld	Geen probleem	Gering probleem	Geen probleem	Geen probleem			s05.008	TRUE	S05	CREA	24.9555	23.6235	24.9555	TRUE	FALSE	FALSE	FALSE	FALSE	FALSE	FALSE	FALSE	FALSE	FALSE	FALSE	FALSE	FALSE	FALSE
272	444	female	166	57	Niet	Right	4	7	crea	violin	string	16	Wel	12	Nee	NA	Geen	Ja, in de afgelopen week, Ja, in de afgelopen vier weken, Ja, in de afgelopen 3 maanden, Ja, in het afgelopen jaar	head, mouth/jaw, Schouder left	mouth/jaw	mouth/jaw	mouth/jaw	Geen probleem	Gering probleem	Geen probleem	Geen probleem			s05.012	TRUE	S05	CREA	21.9384	23.6235	21.9384	FALSE	TRUE	TRUE	FALSE	TRUE	FALSE	FALSE	FALSE	FALSE	FALSE	FALSE	FALSE	FALSE	FALSE
273	445	female	166	63	Wel	Right	3	10	crea	viola	string	16	Geen	3	Nee	NA	Geen	Nee	Niet ingevuld	Niet ingevuld	Niet ingevuld	Niet ingevuld	Geen probleem	Geen probleem	Geen probleem	Geen probleem	rookt 'soms'		s05.024	TRUE	S05	CREA	23.206	23.6235	23.206	TRUE	FALSE	FALSE	FALSE	FALSE	FALSE	FALSE	FALSE	FALSE	FALSE	FALSE	FALSE	FALSE	FALSE
274	446	male	175	72	Niet	Left	3	8	crea	oboe	wind	16	Wel	4	Nee	NA	Geen	Nee	Niet ingevuld	Niet ingevuld	Niet ingevuld	Niet ingevuld	Geen probleem	Geen probleem	Geen probleem	Geen probleem			s05.039	TRUE	S05	CREA	26.6174	23.6235	26.6174	TRUE	FALSE	FALSE	FALSE	FALSE	FALSE	FALSE	FALSE	FALSE	FALSE	FALSE	FALSE	FALSE	FALSE
275	447	male	183	60	Niet	Right	3	2	Bragi	cello	string	16	Wel	7	Ja	10	Geen	Ja, in het afgelopen jaar	Niet ingevuld	Niet ingevuld	Niet ingevuld	Niet ingevuld	Geen probleem	Gering probleem	Probleem	Probleem			S06.15	TRUE	S06	Bragi	24.1478	21.5127	24.1478	TRUE	FALSE	FALSE	FALSE	FALSE	FALSE	FALSE	FALSE	FALSE	FALSE	FALSE	FALSE	FALSE	FALSE
276	448	female	174	65	Niet	Right	4	0	Bragi	viola	string	16	Wel	10	Nee	NA	Geen	Ja, in het afgelopen jaar	Niet ingevuld	Schouder left, hand/wrist left, hand/wrist right	Niet ingevuld	Schouder left, Bovenrug, hand/wrist left, hand/wrist right	Ernstig probleem	Ernstig probleem	Ernstig probleem	Ernstig probleem			S06.16	TRUE	S06	Bragi	21.41	21.5127	21.41	TRUE	FALSE	FALSE	FALSE	FALSE	FALSE	FALSE	FALSE	FALSE	FALSE	FALSE	FALSE	FALSE	FALSE
277	449	female	168	65	Niet	Right	5	3	GSMG Bragi	viola	string	16	Wel	9	Ja	15	Geen	Ja, in de afgelopen week, Ja, in de afgelopen vier weken, Ja, in de afgelopen 3 maanden, Ja, in het afgelopen jaar	Nek, Bovenrug, Onderrug	Nek, Bovenrug, Onderrug	Nek, Bovenrug, Onderrug, hand/wrist left, hand/wrist right	Nek, Schouder left, Schouder right, Bovenrug, Onderrug, hand/wrist left, hand/wrist right	Gering probleem	Gering probleem	Probleem	Geen probleem			S06.17	TRUE	S06	Bragi	21.6153	21.5127	21.6153	FALSE	FALSE	FALSE	TRUE	FALSE	FALSE	TRUE	FALSE	FALSE	TRUE	FALSE	FALSE	FALSE	FALSE
278	450	male	182	78	Niet	Right	0	12	CM	violin	string	16	Geen	4	Nee	NA	Geen	Ja, in de afgelopen 3 maanden, Ja, in het afgelopen jaar	Niet ingevuld	Niet ingevuld	mouth/jaw, Bovenrug, Onderrug, hand/wrist left	mouth/jaw, Bovenrug, Onderrug, hand/wrist left	Geen probleem	Geen probleem	Geen probleem	Gering probleem			s07.011	TRUE	S07	collegium musicum	22.7871	22.6366	22.7871	TRUE	FALSE	FALSE	FALSE	FALSE	FALSE	FALSE	FALSE	FALSE	FALSE	FALSE	FALSE	FALSE	FALSE
279	451	female	167	55	Niet	Right	4	0	CM, NMKO, NKC	violin	string	16	Wel	20	Ja	10	Geen	Nee	Niet ingevuld	Niet ingevuld	Niet ingevuld	Niet ingevuld	Missing	Missing	Missing	Missing			s07.018	TRUE	S07	collegium musicum	22.7077	22.6366	22.7077	TRUE	FALSE	FALSE	FALSE	FALSE	FALSE	FALSE	FALSE	FALSE	FALSE	FALSE	FALSE	FALSE	FALSE
280	452	female	175	75	Niet	Right	3	5	mira	viola	string	16	Geen	3	Nee	NA	Geen	Ja, in het afgelopen jaar	Niet ingevuld	Niet ingevuld	Niet ingevuld	Nek, Schouder left, Schouder right	Geen probleem	Geen probleem	Gering probleem	Geen probleem			s08.16	TRUE	S08	mira	NA	21.8563	21.8563	TRUE	FALSE	FALSE	FALSE	FALSE	FALSE	FALSE	FALSE	FALSE	FALSE	FALSE	FALSE	FALSE	FALSE
281	453	NA	175	69	Niet	Right	0	3	SHOT & Advendo Nijverdal	flute	wind	16	Wel	5	Nee	NA	Geen	Ja, in de afgelopen 3 maanden, Ja, in het afgelopen jaar	Niet ingevuld	Niet ingevuld	Schouder right	Schouder right	Geen probleem	Geen probleem	Geen probleem	Geen probleem			S09.003	TRUE	S09	SHOT Twente	25.0185	21.232	25.0185	TRUE	FALSE	FALSE	FALSE	FALSE	FALSE	FALSE	FALSE	FALSE	FALSE	FALSE	FALSE	FALSE	FALSE
282	456	female	176	66	Niet	Right	0	4	USC, Ricciotti, Vignolle	cello	string	16	Wel	7	Nee	NA	Geen	Ja, in de afgelopen vier weken, Ja, in de afgelopen 3 maanden, Ja, in het afgelopen jaar	Niet ingevuld	Schouder left, Schouder right, Onderrug	Schouder left, Schouder right, Onderrug	Schouder left, Schouder right, Onderrug, hand/wrist right	Geen probleem	Geen probleem	Geen probleem	Geen probleem			S11.013	TRUE	S11	USC	21.1417	22.9008	21.1417	TRUE	FALSE	FALSE	FALSE	FALSE	FALSE	FALSE	FALSE	FALSE	FALSE	FALSE	FALSE	FALSE	FALSE
283	457	female	165	57	Niet	Right	4	2	USC	violin	string	16	Geen	3	Nee	NA	Geen	Ja, in de afgelopen 3 maanden, Ja, in het afgelopen jaar	Niet ingevuld	Niet ingevuld	mouth/jaw, Nek	mouth/jaw, Nek	Geen probleem	Geen probleem	Gering probleem	Geen probleem			S11.039	TRUE	S11	USC	22.2615	22.9008	22.2615	TRUE	FALSE	FALSE	FALSE	FALSE	FALSE	FALSE	FALSE	FALSE	FALSE	FALSE	FALSE	FALSE	FALSE
284	465	female	172	69	Niet	Right	1	0.5	de ontzetting	trombone	brass	17	Geen	4.5	Ja	5	Geen	Ja, in het afgelopen jaar	Niet ingevuld	Niet ingevuld	Niet ingevuld, Onderrug	Onderrug	Geen probleem	Geen probleem	Geen probleem	Geen probleem			S02.033	TRUE	S02	Wageningen	24.4791	23.013	24.4791	TRUE	FALSE	FALSE	FALSE	FALSE	FALSE	FALSE	FALSE	FALSE	FALSE	FALSE	FALSE	FALSE	FALSE
285	466	female	175	65	Niet	Right	1	0	de ontzetting	clarinet	wind	17	Geen	1.5	Nee	NA	Geen	Ja, in de afgelopen week, Ja, in de afgelopen vier weken, Ja, in de afgelopen 3 maanden, Ja, in het afgelopen jaar	Nek, Schouder left, Schouder right, Bovenrug, hand/wrist right	Nek, Schouder left, Schouder right, Bovenrug, hand/wrist right	Nek, Schouder left, Schouder right, Bovenrug, hand/wrist right	Nek, Schouder left, Schouder right, Bovenrug, hand/wrist right	Geen probleem	Probleem	Geen probleem	Ernstig probleem	mijn klachten zijn zowel speelgerelateerd als studiegerelateerd		S02.036	TRUE	S02	Wageningen	24.7748	23.013	24.7748	FALSE	FALSE	FALSE	TRUE	TRUE	TRUE	TRUE	FALSE	FALSE	FALSE	FALSE	TRUE	FALSE	FALSE
286	467	female	169	75	Niet	Right	5	10	de ontzetting	clarinet	wind	17	Geen	2.5	Nee	NA	Geen	Ja, in de afgelopen week, Ja, in het afgelopen jaar	hand/wrist right	Niet ingevuld	Niet ingevuld	hand/wrist right	Gering probleem	Probleem	Gering probleem	Gering probleem			S02.046	TRUE	S02	Wageningen	26.9432	23.013	26.9432	FALSE	FALSE	FALSE	FALSE	FALSE	FALSE	FALSE	FALSE	FALSE	FALSE	FALSE	TRUE	FALSE	FALSE
287	468	female	174	70	Niet	Right	5	15	RSO	violin	string	17	Geen	8	Nee	NA	Geen	Nee	Niet ingevuld	Niet ingevuld	Niet ingevuld	Niet ingevuld	Geen probleem	Missing	Gering probleem	Probleem	@16.2 nvt		S03.0022	TRUE	S03	Rotterdam	25.2047	21.9411	25.2047	TRUE	FALSE	FALSE	FALSE	FALSE	FALSE	FALSE	FALSE	FALSE	FALSE	FALSE	FALSE	FALSE	FALSE
288	470	male	183	76	Niet	Left	0	2	USKO	violin	string	17	Wel	10	Nee	NA	Geen	Ja, in de afgelopen week, Ja, in de afgelopen 3 maanden, Ja, in het afgelopen jaar	Bovenrug	Niet ingevuld	Schouder left, Schouder right, Bovenrug	Schouder left, Schouder right, Bovenrug	Geen probleem	Geen probleem	Geen probleem	Ernstig probleem			S04.010	TRUE	S04	USKO	23.8357	22.564	23.8357	FALSE	FALSE	FALSE	FALSE	FALSE	FALSE	TRUE	FALSE	FALSE	FALSE	FALSE	FALSE	FALSE	FALSE
289	471	female	171	60	Niet	Left	1	1	USKO	cello	string	17	Geen	2.5	Nee	NA	Geen	Ja, in de afgelopen week, Ja, in de afgelopen vier weken, Ja, in de afgelopen 3 maanden, Ja, in het afgelopen jaar	Nek, Schouder left, Schouder right, Bovenrug	Nek, Schouder left, Schouder right, Bovenrug	Nek, Schouder left, Schouder right, Bovenrug	Nek, Schouder left, Schouder right, Bovenrug, Onderrug	Gering probleem	Probleem	Gering probleem	Gering probleem			S04.022	TRUE	S04	USKO	26.3792	22.564	26.3792	FALSE	FALSE	FALSE	TRUE	TRUE	TRUE	TRUE	FALSE	FALSE	FALSE	FALSE	FALSE	FALSE	FALSE
290	472	female	168	57	Niet	Right	1	3	crea	viola	string	17	Geen	12	Ja	2	Geen	Nee	Niet ingevuld	Niet ingevuld	Niet ingevuld	Niet ingevuld	Missing	Missing	Missing	Missing			s05.002	TRUE	S05	CREA	55.5318	23.6235	55.5318	TRUE	FALSE	FALSE	FALSE	FALSE	FALSE	FALSE	FALSE	FALSE	FALSE	FALSE	FALSE	FALSE	FALSE
291	473	female	180	90	Wel	Right	4	20	crea	violin	string	17	Geen	0	Nee	NA	Geen	Missing	Schouder left	Niet ingevuld	Niet ingevuld	Niet ingevuld	Geen probleem	Gering probleem	Gering probleem	Gering probleem			s05.011	TRUE	S05	CREA	23.9562	23.6235	23.9562	FALSE	FALSE	FALSE	FALSE	TRUE	FALSE	FALSE	FALSE	FALSE	FALSE	FALSE	FALSE	FALSE	FALSE
292	474	female	169	63	Wel	Right	2	2	crea	violin	string	17	Wel	4	Nee	NA	Geen	Ja, in de afgelopen week, Ja, in de afgelopen vier weken, Ja, in de afgelopen 3 maanden, Ja, in het afgelopen jaar	head, mouth/jaw, Nek, Schouder left	mouth/jaw, Nek, Schouder left	Schouder left	Nek, Schouder left	Geen probleem	Geen probleem	Geen probleem	Geen probleem			s05.025	TRUE	S05	CREA	23.321	23.6235	23.321	FALSE	TRUE	TRUE	TRUE	TRUE	FALSE	FALSE	FALSE	FALSE	FALSE	FALSE	FALSE	FALSE	FALSE
293	475	male	195	72	Niet	Right	5	10	GSMG Bragi	trombone	brass	17	Geen	6	Ja	10	Geen	Missing		mouth/jaw	mouth/jaw	mouth/jaw	Geen probleem	Geen probleem	Geen probleem	Geen probleem		Rare geboortedatum ^^	S06.07	TRUE	S06	Bragi	26.2204	21.5127	26.2204	FALSE	FALSE	FALSE	FALSE	FALSE	FALSE	FALSE	FALSE	FALSE	FALSE	FALSE	FALSE	FALSE	FALSE
294	476	female	NA	63	Niet	Right	4	3	Bragi	cello	string	17	Wel	8	Ja	10	Geen	Ja, in het afgelopen jaar	Niet ingevuld	Niet ingevuld	Niet ingevuld	Nek, Schouder left, Schouder right	Geen probleem	Gering probleem	Gering probleem	Geen probleem	13: soms wel/niet		S06.30	TRUE	S06	Bragi	NA	21.5127	21.5127	TRUE	FALSE	FALSE	FALSE	FALSE	FALSE	FALSE	FALSE	FALSE	FALSE	FALSE	FALSE	FALSE	FALSE
295	477	female	165	63	Niet	Right	0	2	mira	viola	string	17	Wel	10	Ja	10	Geen	Ja, in de afgelopen week, Ja, in de afgelopen vier weken, Ja, in de afgelopen 3 maanden, Ja, in het afgelopen jaar	Schouder left	Schouder left	Schouder left	Schouder left	Geen probleem	Geen probleem	Geen probleem	Geen probleem			s08.02	TRUE	S08	mira	23.2471	21.8563	23.2471	FALSE	FALSE	FALSE	FALSE	TRUE	FALSE	FALSE	FALSE	FALSE	FALSE	FALSE	FALSE	FALSE	FALSE
296	478	male	185	84	Niet	Right	2	10	der AA, NNJO, mira	trombone	brass	17	Geen	5	Nee	5	Geen	Nee	Niet ingevuld		Niet ingevuld	Niet ingevuld	Geen probleem	Geen probleem	Geen probleem	Geen probleem			s08.03	TRUE	S08	mira	29.796	21.8563	29.796	TRUE	FALSE	FALSE	FALSE	FALSE	FALSE	FALSE	FALSE	FALSE	FALSE	FALSE	FALSE	FALSE	FALSE
297	479	female	165	68	Niet	Right	14	0	geen	cello	string	17	Wel	15	Nee	2		Ja, in de afgelopen week, Ja, in het afgelopen jaar	Schouder right	Niet ingevuld	Niet ingevuld	hand/wrist left, hand/wrist right	Geen probleem	Geen probleem	Geen probleem	Geen probleem			s08.10	TRUE	S08	mira	25.755	21.8563	25.755	FALSE	FALSE	FALSE	FALSE	FALSE	TRUE	FALSE	FALSE	FALSE	FALSE	FALSE	FALSE	FALSE	FALSE
298	480	female	165	46	Niet	Left	1	1	SHOT	trombone	brass	17	Geen	3	Ja	3	Geen	Ja, in de afgelopen week	mouth/jaw	Niet ingevuld	Niet ingevuld	Niet ingevuld	Probleem	Geen probleem	Probleem	Gering probleem			S09.019	TRUE	S09	SHOT Twente	27.2854	21.232	27.2854	FALSE	FALSE	TRUE	FALSE	FALSE	FALSE	FALSE	FALSE	FALSE	FALSE	FALSE	FALSE	FALSE	FALSE
299	481	male	200	79	Wel	Right	6	3	SHOT	alto saxophone	wind	17	Wel	5	Ja	5	Geen	Nee	Niet ingevuld	Niet ingevuld	Niet ingevuld	Niet ingevuld	Geen probleem	Gering probleem	Geen probleem	Geen probleem			S09.041	TRUE	S09	SHOT Twente	25.7276	21.232	25.7276	TRUE	FALSE	FALSE	FALSE	FALSE	FALSE	FALSE	FALSE	FALSE	FALSE	FALSE	FALSE	FALSE	FALSE
300	482	female	175	55	Niet	Right	0	5	VU-orkest	violin	string	17	Wel	6	Ja	10	Geen	Nee	Niet ingevuld	Niet ingevuld	Niet ingevuld	Niet ingevuld	Geen probleem	Geen probleem	Missing	Geen probleem	opmerking bij vraag 16, 3e vraag: ""nooit zo goed als ik zou willen. Wat heeft dat met blessures te maken?""		S10.012	TRUE	S10	VU	22.1164	21.7974	22.1164	TRUE	FALSE	FALSE	FALSE	FALSE	FALSE	FALSE	FALSE	FALSE	FALSE	FALSE	FALSE	FALSE	FALSE
301	483	female	174	70	Niet	Right	1	20	VU-orkest	cello	string	17	Wel	10	Nee	NA	Geen	Nee	Niet ingevuld	Niet ingevuld	Niet ingevuld	Niet ingevuld	Geen probleem	Geen probleem	Geen probleem	Ernstig probleem			S10.022	TRUE	S10	VU	24.6078	21.7974	24.6078	TRUE	FALSE	FALSE	FALSE	FALSE	FALSE	FALSE	FALSE	FALSE	FALSE	FALSE	FALSE	FALSE	FALSE
302	484	female	168	58	Niet	Right	2	6	USC	violin	string	17	Geen	5	Ja	10	Geen	Ja, in de afgelopen week	hand/wrist left	Niet ingevuld	Niet ingevuld	Niet ingevuld	Geen probleem	Gering probleem	Geen probleem	Geen probleem		bij geboordedatum is alleen jaartal ingevuld, ingevoerd als xx-xx-1989	S11.036	TRUE	S11	USC	26.412	22.9008	26.412	FALSE	FALSE	FALSE	FALSE	FALSE	FALSE	FALSE	FALSE	FALSE	FALSE	TRUE	FALSE	FALSE	FALSE
303	485	female	176	65	Niet	Right	3	5	USC	flute	wind	17	Wel	7	Nee	NA	Geen	Nee	Niet ingevuld	Niet ingevuld	Niet ingevuld	Niet ingevuld	Geen probleem	Geen probleem	Geen probleem	Probleem			S11.038	TRUE	S11	USC	25.1882	22.9008	25.1882	TRUE	FALSE	FALSE	FALSE	FALSE	FALSE	FALSE	FALSE	FALSE	FALSE	FALSE	FALSE	FALSE	FALSE
304	486	female	163	53	Niet	Right	3	1	CM	violin	string	17.5	Wel	8	Ja	5	Geen	Ja, in de afgelopen vier weken	Niet ingevuld	Nek, Schouder left, hand/wrist right	Niet ingevuld	Niet ingevuld	Gering probleem	Gering probleem	Gering probleem	Gering probleem			s07.009	TRUE	S07	collegium musicum	23.9945	22.6366	23.9945	TRUE	FALSE	FALSE	FALSE	FALSE	FALSE	FALSE	FALSE	FALSE	FALSE	FALSE	FALSE	FALSE	FALSE
305	496	female	173	57	Wel	Right	1	21	USKO	violin	string	18	Geen	8	Nee	NA	Geen	Ja, in de afgelopen vier weken	Niet ingevuld	Nek, Schouder left, Schouder right, Bovenrug, Elleboog left, Onderrug	Niet ingevuld	Niet ingevuld	Geen probleem	Gering probleem	Geen probleem	Geen probleem			S04.001	TRUE	S04	USKO	23.7372	22.564	23.7372	TRUE	FALSE	FALSE	FALSE	FALSE	FALSE	FALSE	FALSE	FALSE	FALSE	FALSE	FALSE	FALSE	FALSE
306	497	male	180	75	Niet	Right	0	2	USKO	cello	string	18	Geen	4	Nee	NA	Geen	Nee	Niet ingevuld	Niet ingevuld	Niet ingevuld	Niet ingevuld	Geen probleem	Geen probleem	Geen probleem	Geen probleem			S04.005	TRUE	S04	USKO	24.1971	22.564	24.1971	TRUE	FALSE	FALSE	FALSE	FALSE	FALSE	FALSE	FALSE	FALSE	FALSE	FALSE	FALSE	FALSE	FALSE
307	498	female	169	54	Niet	Right	0	0	USKO	violin	string	18	Geen	8	Nee	NA	Geen	Ja, in de afgelopen vier weken	Niet ingevuld	Schouder left	Niet ingevuld	Niet ingevuld	Geen probleem	Gering probleem	Gering probleem	Geen probleem			S04.008	TRUE	S04	USKO	24.1478	22.564	24.1478	TRUE	FALSE	FALSE	FALSE	FALSE	FALSE	FALSE	FALSE	FALSE	FALSE	FALSE	FALSE	FALSE	FALSE
308	499	NA	179	60	Niet	Right	3	5	crea	violin	string	18	Geen	8	Ja	5	Geen	Ja, in het afgelopen jaar	Niet ingevuld	Niet ingevuld	Niet ingevuld	mouth/jaw, Schouder left	Geen probleem	Geen probleem	Geen probleem	Geen probleem			s05.049	TRUE	S05	CREA	23.885	23.6235	23.885	TRUE	FALSE	FALSE	FALSE	FALSE	FALSE	FALSE	FALSE	FALSE	FALSE	FALSE	FALSE	FALSE	FALSE
309	500	female	162	62	Niet	Right	7.5	2	Bragi, soms Ricciotti	violin	string	18	Wel	5	Ja	5	Geen	Missing	Niet ingevuld	Niet ingevuld	Schouder left, Bovenrug	Niet ingevuld	Geen probleem	Geen probleem	Geen probleem	Geen probleem	Poppetje 3: tijdens intensieve tour met repetitieperiode; bovenrug right -> strijkstokgerelateerd?		S06.23	TRUE	S06	Bragi	23.0472	21.5127	23.0472	TRUE	FALSE	FALSE	FALSE	FALSE	FALSE	FALSE	FALSE	FALSE	FALSE	FALSE	FALSE	FALSE	FALSE
310	501	male	184	65	Niet	Right	7	2	CM	cello	string	18	Geen	3	Ja	3	Geen	Ja, in het afgelopen jaar	Niet ingevuld	Niet ingevuld	Niet ingevuld	Onderrug	Geen probleem	Geen probleem	Geen probleem	Geen probleem			s07.004	TRUE	S07	collegium musicum	26.7543	22.6366	26.7543	TRUE	FALSE	FALSE	FALSE	FALSE	FALSE	FALSE	FALSE	FALSE	FALSE	FALSE	FALSE	FALSE	FALSE
311	502	male	180	75	Wel	Right	1	0.5	CM	horn	brass	18	Geen	8	Ja	5	Geen	Ja, in het afgelopen jaar	Niet ingevuld	Niet ingevuld	Niet ingevuld	Schouder right, Bovenrug	Geen probleem	Geen probleem	Gering probleem	Probleem			s07.015	TRUE	S07	collegium musicum	28.9665	22.6366	28.9665	TRUE	FALSE	FALSE	FALSE	FALSE	FALSE	FALSE	FALSE	FALSE	FALSE	FALSE	FALSE	FALSE	FALSE
312	503	female	162	61	Niet	Right	3	0.5	CM	violin	string	18	Geen	6	Ja	10	Geen	Ja, in de afgelopen 3 maanden, Ja, in het afgelopen jaar	Niet ingevuld	Niet ingevuld	Niet ingevuld	Schouder left, Schouder right, Onderrug	Geen probleem	Geen probleem	Geen probleem	Geen probleem	met name tijdens tournee door lang spelen, slechte stoelen last (pijn) in schouders, met name left en onderrug blijft gespannen. 1x uitstraling gehad in linker been		s07.022	TRUE	S07	collegium musicum	24.7748	22.6366	24.7748	TRUE	FALSE	FALSE	FALSE	FALSE	FALSE	FALSE	FALSE	FALSE	FALSE	FALSE	FALSE	FALSE	FALSE
313	504	female	180	70	Wel	Left	1	14	gso mira	violin	string	18	Wel	4	Ja	5	Geen	Ja, in de afgelopen 3 maanden	Niet ingevuld	Niet ingevuld	Nek, Schouder left, Schouder right, Bovenrug, Onderrug	Niet ingevuld	Geen probleem	Geen probleem	Gering probleem	Probleem			s08.05	TRUE	S08	mira	22.1218	21.8563	22.1218	TRUE	FALSE	FALSE	FALSE	FALSE	FALSE	FALSE	FALSE	FALSE	FALSE	FALSE	FALSE	FALSE	FALSE
314	505	male	185	75	Niet	Right	2	6	SHOT	trombone	brass	18	Geen	8	Nee	NA	Geen	Nee	Niet ingevuld	Niet ingevuld	Niet ingevuld	Niet ingevuld	Geen probleem	Gering probleem	Gering probleem	Gering probleem			S09.021	TRUE	S09	SHOT Twente	26.2697	21.232	26.2697	TRUE	FALSE	FALSE	FALSE	FALSE	FALSE	FALSE	FALSE	FALSE	FALSE	FALSE	FALSE	FALSE	FALSE
315	506	male	186	78	Niet	Right	0	15	SHOT	percussion	other	18	Geen	5	Nee	NA	Geen	Missing	Niet ingevuld	Niet ingevuld	Niet ingevuld	hand/wrist left, hand/wrist right	Geen probleem	Geen probleem	Geen probleem	Geen probleem			S09.046	TRUE	S09	SHOT Twente	24.961	21.232	24.961	TRUE	FALSE	FALSE	FALSE	FALSE	FALSE	FALSE	FALSE	FALSE	FALSE	FALSE	FALSE	FALSE	FALSE
316	507	male	200	115	Niet	Right	1	20	SHOT	percussion	other	18	Geen	4	Nee	NA	Geen	Ja, in de afgelopen 3 maanden, Ja, in het afgelopen jaar	Niet ingevuld	Niet ingevuld	Nek, Schouder left, Schouder right, Onderrug	Nek, Schouder left, Schouder right, Onderrug	Geen probleem	Geen probleem	Gering probleem	Geen probleem			S09.047	TRUE	S09	SHOT Twente	26.0917	21.232	26.0917	TRUE	FALSE	FALSE	FALSE	FALSE	FALSE	FALSE	FALSE	FALSE	FALSE	FALSE	FALSE	FALSE	FALSE
317	508	male	186	75	Niet	Right	0	4	VU-orkest	cello	string	18	Wel	7	Nee	NA	Geen	Nee	Niet ingevuld	Niet ingevuld	Niet ingevuld	Niet ingevuld	Geen probleem	Geen probleem	Geen probleem	Geen probleem			S10.037	TRUE	S10	VU	24.4873	21.7974	24.4873	TRUE	FALSE	FALSE	FALSE	FALSE	FALSE	FALSE	FALSE	FALSE	FALSE	FALSE	FALSE	FALSE	FALSE
318	509	female	184	71	Niet	Right	2	4	USC	flute	wind	18	Geen	5	Ja	10	Geen	Nee	Niet ingevuld	Niet ingevuld	Niet ingevuld	Niet ingevuld	Geen probleem	Geen probleem	Geen probleem	Geen probleem			S11.005	TRUE	S11	USC	25.2868	22.9008	25.2868	TRUE	FALSE	FALSE	FALSE	FALSE	FALSE	FALSE	FALSE	FALSE	FALSE	FALSE	FALSE	FALSE	FALSE
319	510	female	172	60	Niet	Right	2	4	USC	cello	string	18	Geen	4	Nee	NA	Geen	Nee	Niet ingevuld	Niet ingevuld	Niet ingevuld	Niet ingevuld	Missing	Missing	Missing	Missing			S11.012	TRUE	S11	USC	25.1526	22.9008	25.1526	TRUE	FALSE	FALSE	FALSE	FALSE	FALSE	FALSE	FALSE	FALSE	FALSE	FALSE	FALSE	FALSE	FALSE
320	511	female	165	50	Niet	Right	0	7	USC	viola	string	18	Geen	5	Nee	NA	Geen	Ja, in de afgelopen week	hand/wrist right	Niet ingevuld	Niet ingevuld	Niet ingevuld	Gering probleem	Gering probleem	Geen probleem	Geen probleem			S11.024	TRUE	S11	USC	24.8104	22.9008	24.8104	FALSE	FALSE	FALSE	FALSE	FALSE	FALSE	FALSE	FALSE	FALSE	FALSE	FALSE	TRUE	FALSE	FALSE
321	512	female	177	70	Niet	Right	4	6	GSMG Bragi	violin	string	18	Geen	5	Nee	NA	Geen	Nee	Niet ingevuld	Niet ingevuld	Niet ingevuld	Niet ingevuld	Geen probleem	Geen probleem	Geen probleem	Geen probleem			S06.20	TRUE	S06	Bragi	26.5845	21.5127	26.5845	TRUE	FALSE	FALSE	FALSE	FALSE	FALSE	FALSE	FALSE	FALSE	FALSE	FALSE	FALSE	FALSE	FALSE
322	514	female	173	68	Niet	Right	0.5	2	USKO	violin	string	19	Geen	5	Nee	NA	Geen	Ja, in het afgelopen jaar	Niet ingevuld	Niet ingevuld	Niet ingevuld	Nek, Schouder left	Geen probleem	Geen probleem	Geen probleem	Geen probleem		@ POPPETJE 1: aantal ingevuld maar tussen haakjes>> geinterpreteerd als foutief ingevuld en dus niet genoteerd	S04.020	TRUE	S04	USKO	25.6947	22.564	25.6947	TRUE	FALSE	FALSE	FALSE	FALSE	FALSE	FALSE	FALSE	FALSE	FALSE	FALSE	FALSE	FALSE	FALSE
323	516	female	183	100	Niet	Right	0	8	SHOT	horn	brass	19	Wel	6	Ja	1	Geen	Ja, in het afgelopen jaar	Niet ingevuld	Niet ingevuld	Niet ingevuld	Schouder right, Onderrug	Geen probleem	Geen probleem	Geen probleem	Geen probleem			S09.029	TRUE	S09	SHOT Twente	28.1342	21.232	28.1342	TRUE	FALSE	FALSE	FALSE	FALSE	FALSE	FALSE	FALSE	FALSE	FALSE	FALSE	FALSE	FALSE	FALSE
324	517	NA	168	62	Niet	Right	4	8	VU-orkest, sweelinck	violin	string	19	Geen	10	Nee	NA	Geen	Ja, in de afgelopen week	Schouder left, Schouder right	Niet ingevuld	Niet ingevuld	Niet ingevuld	Geen probleem	Gering probleem	Geen probleem	Geen probleem			S10.030	TRUE	S10	VU	25.7988	21.7974	25.7988	FALSE	FALSE	FALSE	FALSE	TRUE	TRUE	FALSE	FALSE	FALSE	FALSE	FALSE	FALSE	FALSE	FALSE
325	518	male	198	105	Niet	Left	0	2	VU-orkest	horn	brass	19	Wel	35	Ja	10	Missing	Nee	Niet ingevuld	Niet ingevuld	Niet ingevuld	Niet ingevuld	Geen probleem	Geen probleem	Geen probleem	Geen probleem	vraag 14: niks ingevuld, maar opmerking ""afgestudeerd""		S10.033	TRUE	S10	VU	29.5524	21.7974	29.5524	TRUE	FALSE	FALSE	FALSE	FALSE	FALSE	FALSE	FALSE	FALSE	FALSE	FALSE	FALSE	FALSE	FALSE
326	519	male	201	94	Niet	Right	2	0	USC	cello	string	19	Wel	14	Nee	30	Geen	Nee	Niet ingevuld	Niet ingevuld	Niet ingevuld	Niet ingevuld	Geen probleem	Geen probleem	Geen probleem	Gering probleem	vraag 14: geen conservatorium ingevuld, met opmerking ""niet meer""		S11.011	TRUE	S11	USC	24.2437	22.9008	24.2437	TRUE	FALSE	FALSE	FALSE	FALSE	FALSE	FALSE	FALSE	FALSE	FALSE	FALSE	FALSE	FALSE	FALSE
327	520	male	184	78	Niet	Left	2	3	USC	clarinet	wind	19	Wel	10	Ja	20	Geen	Nee	Niet ingevuld	Niet ingevuld	Niet ingevuld	Niet ingevuld	Geen probleem	Geen probleem	Geen probleem	Geen probleem			S11.037	TRUE	S11	USC	28.6324	22.9008	28.6324	TRUE	FALSE	FALSE	FALSE	FALSE	FALSE	FALSE	FALSE	FALSE	FALSE	FALSE	FALSE	FALSE	FALSE
328	527	female	168	60	Niet	Right	2	8	UOM	oboe	wind	20	Geen	10	Ja	2	Geen	Nee	Niet ingevuld	Niet ingevuld	Niet ingevuld	Niet ingevuld	Geen probleem	Geen probleem	Geen probleem	Geen probleem			S01.003	TRUE	S01	maastricht?	63.5674	21.5551	63.5674	TRUE	FALSE	FALSE	FALSE	FALSE	FALSE	FALSE	FALSE	FALSE	FALSE	FALSE	FALSE	FALSE	FALSE
329	528	male	188	74	Niet	Right	0	4	RSO, excelsior headdorp	horn	brass	20	Geen	5.25	Ja	10	Geen	Ja, in de afgelopen week, Ja, in de afgelopen 3 maanden	hand/wrist left	hand/wrist left	Niet ingevuld	Niet ingevuld	Geen probleem	Gering probleem	Geen probleem	Geen probleem	@ 6: +werk 40u_x000D__x000D_ @13: 0-10	@ 13: geinterpreteerd als 10_x000D__x000D_ @ 15 aangegeven ja bij a en c; maar poppetje 1 en 2 ingevuld. _x000D__x000D_ @ poppetje 1 en 2; tintelingen	S03.004	TRUE	S03	Rotterdam	29.1581	21.9411	29.1581	FALSE	FALSE	FALSE	FALSE	FALSE	FALSE	FALSE	FALSE	FALSE	FALSE	TRUE	FALSE	FALSE	FALSE
330	529	female	174	62	Niet	Right	3	10	crea	viola	string	20	Wel	3	Nee	NA	Geen	Nee	Niet ingevuld	Niet ingevuld	Niet ingevuld	Niet ingevuld	Geen probleem	Geen probleem	Geen probleem	Geen probleem			s05.020	TRUE	S05	CREA	31.6003	23.6235	31.6003	TRUE	FALSE	FALSE	FALSE	FALSE	FALSE	FALSE	FALSE	FALSE	FALSE	FALSE	FALSE	FALSE	FALSE
331	530	female	170	53	Wel	Right	1	0	crea	violin	string	20	Geen	3	Nee	NA	Geen	Ja, in de afgelopen 3 maanden	Niet ingevuld	Niet ingevuld	Schouder left, Bovenrug	Niet ingevuld	Geen probleem	Geen probleem	Geen probleem	Geen probleem			s05.029	TRUE	S05	CREA	28.7693	23.6235	28.7693	TRUE	FALSE	FALSE	FALSE	FALSE	FALSE	FALSE	FALSE	FALSE	FALSE	FALSE	FALSE	FALSE	FALSE
332	531	female	170	60	Wel	Right	10	4	crea	violin	string	20	Geen	4	Nee	NA		Nee	Niet ingevuld	Niet ingevuld	Niet ingevuld	Niet ingevuld	Geen probleem	Geen probleem	Geen probleem	Geen probleem			s05.043	TRUE	S05	CREA	27.2444	23.6235	27.2444	TRUE	FALSE	FALSE	FALSE	FALSE	FALSE	FALSE	FALSE	FALSE	FALSE	FALSE	FALSE	FALSE	FALSE
333	532	female	178	70	Niet	Right	2	3	CM	violin	string	20	Wel	10	Ja	5	Geen	Ja, in het afgelopen jaar	Niet ingevuld	Niet ingevuld	Niet ingevuld	Schouder left, Bovenrug, Elleboog left	Geen probleem	Geen probleem	Gering probleem	Geen probleem			s07.014	TRUE	S07	collegium musicum	28.4764	22.6366	28.4764	TRUE	FALSE	FALSE	FALSE	FALSE	FALSE	FALSE	FALSE	FALSE	FALSE	FALSE	FALSE	FALSE	FALSE
334	533	female	172	64	Niet	Right	3	6	miraen nso 2015	violin	string	20	Geen	5	Nee	NA	Geen	Ja, in de afgelopen 3 maanden	Niet ingevuld	Niet ingevuld	Nek, Schouder left	Niet ingevuld	Geen probleem	Geen probleem	Geen probleem	Geen probleem			s08.12	TRUE	S08	mira	NA	21.8563	21.8563	TRUE	FALSE	FALSE	FALSE	FALSE	FALSE	FALSE	FALSE	FALSE	FALSE	FALSE	FALSE	FALSE	FALSE
335	534	male	183	85	Niet	Right	2	6	SHOT	baritone saxophone	wind	20	Wel	5	Ja	10	Geen	Nee	Niet ingevuld	Niet ingevuld	Niet ingevuld	Niet ingevuld	Geen probleem	Geen probleem	Geen probleem	Gering probleem			S09.033	TRUE	S09	SHOT Twente	29.6783	21.232	29.6783	TRUE	FALSE	FALSE	FALSE	FALSE	FALSE	FALSE	FALSE	FALSE	FALSE	FALSE	FALSE	FALSE	FALSE
336	535	male	192	76	Niet	Right	5	2	VU-orkest	violin	string	20	Wel	8	Ja	5	Geen	Nee	Niet ingevuld	Niet ingevuld	Niet ingevuld	Niet ingevuld	Geen probleem	Geen probleem	Geen probleem	Geen probleem			S10.035	TRUE	S10	VU	25.5222	21.7974	25.5222	TRUE	FALSE	FALSE	FALSE	FALSE	FALSE	FALSE	FALSE	FALSE	FALSE	FALSE	FALSE	FALSE	FALSE
337	538	male	192	75	Niet	Right	0	10	USC	viola	string	20	Geen	5	Nee	NA	Geen	Ja, in de afgelopen week, Ja, in de afgelopen vier weken, Ja, in de afgelopen 3 maanden, Ja, in het afgelopen jaar	Schouder left, Bovenrug	Schouder left, Bovenrug	Schouder left, Bovenrug	Schouder left, Bovenrug	Gering probleem	Probleem	Probleem	Probleem			S11.041	TRUE	S11	USC	25.1444	22.9008	25.1444	FALSE	FALSE	FALSE	FALSE	TRUE	FALSE	TRUE	FALSE	FALSE	FALSE	FALSE	FALSE	FALSE	FALSE
338	540	female	155	60	Niet	Right	1.5	4	crea	violin	string	21	Geen	6	Nee	NA	Geen	Ja, in de afgelopen 3 maanden	Niet ingevuld	Nek, Bovenrug, Onderrug	Nek, Bovenrug, Onderrug, Heup/upper leg left, Heup/upper leg right	Nek, Schouder left, Bovenrug, Onderrug	Geen probleem	Geen probleem	Geen probleem	Geen probleem			s05.027	TRUE	S05	CREA	27.948	23.6235	27.948	TRUE	FALSE	FALSE	FALSE	FALSE	FALSE	FALSE	FALSE	FALSE	FALSE	FALSE	FALSE	FALSE	FALSE
339	541	female	165	65	Niet	Right	5	0	crea	violin	string	21	Geen	5	Nee	NA	Geen	Nee	Niet ingevuld	Niet ingevuld	Niet ingevuld	Niet ingevuld	Geen probleem	Geen probleem	Gering probleem	Probleem			s05.050	TRUE	S05	CREA	29.5797	23.6235	29.5797	TRUE	FALSE	FALSE	FALSE	FALSE	FALSE	FALSE	FALSE	FALSE	FALSE	FALSE	FALSE	FALSE	FALSE
340	542	female	168	70	Niet	Right	3	4	USC	violin	string	21	Geen	0	Nee	NA	Geen	Ja, in de afgelopen 3 maanden, Ja, in het afgelopen jaar	Niet ingevuld	Niet ingevuld	Nek, Schouder left, hand/wrist left, hand/wrist right	Nek, Schouder left, hand/wrist right	Missing	Missing	Missing	Missing			S11.019	TRUE	S11	USC	26.4641	22.9008	26.4641	TRUE	FALSE	FALSE	FALSE	FALSE	FALSE	FALSE	FALSE	FALSE	FALSE	FALSE	FALSE	FALSE	FALSE
341	543	female	169	NA	Niet	Left	0	7	de ontzetting	saxophone	wind	22	Wel	5	Ja	2	Geen	Ja, in het afgelopen jaar	Niet ingevuld	Niet ingevuld	Niet ingevuld	mouth/jaw, Nek, Schouder left, Schouder right	Geen probleem	Geen probleem	Geen probleem	Geen probleem	sport niet, fietst wel 3-4 uur per week		S02.047	TRUE	S02	Wageningen	35.8138	23.013	35.8138	TRUE	FALSE	FALSE	FALSE	FALSE	FALSE	FALSE	FALSE	FALSE	FALSE	FALSE	FALSE	FALSE	FALSE
342	544	male	195	75	Niet	Right	4	5	crea	trombone	brass	22	Geen	3	Ja	5	Geen	Ja, in het afgelopen jaar	Niet ingevuld	Niet ingevuld	Niet ingevuld	mouth/jaw	Geen probleem	Geen probleem	Geen probleem	Geen probleem	zere lippen na intensief spelen		s05.021	TRUE	S05	CREA	32.4408	23.6235	32.4408	TRUE	FALSE	FALSE	FALSE	FALSE	FALSE	FALSE	FALSE	FALSE	FALSE	FALSE	FALSE	FALSE	FALSE
343	545	male	183	71	Niet	Left	2	4	GSMG Bragi	timpani	other	22	Geen	3	Nee	NA	Geen	Nee	Niet ingevuld	Niet ingevuld	Niet ingevuld	Niet ingevuld	Geen probleem	Geen probleem	Geen probleem	Geen probleem			S06.04	TRUE	S06	Bragi	28.5667	21.5127	28.5667	TRUE	FALSE	FALSE	FALSE	FALSE	FALSE	FALSE	FALSE	FALSE	FALSE	FALSE	FALSE	FALSE	FALSE
344	546	male	186	82	Niet	Right	1	8	USC	percussion	other	22	Geen	6	Ja	NA	Geen	Nee	Niet ingevuld	Niet ingevuld	Niet ingevuld	Niet ingevuld	Geen probleem	Geen probleem	Geen probleem	Geen probleem			S11.001	TRUE	S11	USC	29.8207	22.9008	29.8207	TRUE	FALSE	FALSE	FALSE	FALSE	FALSE	FALSE	FALSE	FALSE	FALSE	FALSE	FALSE	FALSE	FALSE
345	547	female	160	62	Niet	Right	0	5	UOM	cello	string	23	Geen	3	Ja	10	Geen	Nee	Niet ingevuld	Niet ingevuld	Niet ingevuld	Niet ingevuld	Geen probleem	Geen probleem	Geen probleem	Geen probleem			S01.018	TRUE	S01	maastricht?	31.6906	21.5551	31.6906	TRUE	FALSE	FALSE	FALSE	FALSE	FALSE	FALSE	FALSE	FALSE	FALSE	FALSE	FALSE	FALSE	FALSE
346	548	female	178	60	Niet	Left	0	1	USC, UMA, NEON, Pulcinella	harp	other	23	Missing	2	Nee	NA	Geen	Ja, in het afgelopen jaar	Niet ingevuld	Niet ingevuld	Niet ingevuld	Schouder left, Schouder right, Bovenrug	Geen probleem	Geen probleem	Geen probleem	Geen probleem			S11.032	TRUE	S11	USC	30.0507	22.9008	30.0507	TRUE	FALSE	FALSE	FALSE	FALSE	FALSE	FALSE	FALSE	FALSE	FALSE	FALSE	FALSE	FALSE	FALSE
347	549	female	180	69	Niet	Right	0	4	UOM	cello	string	24	Geen	6	Nee	NA	Geen	Nee	Niet ingevuld	Niet ingevuld	Niet ingevuld	Niet ingevuld	Geen probleem	Gering probleem	Gering probleem	Geen probleem			S01.051	TRUE	S01	maastricht?	32.3888	21.5551	32.3888	TRUE	FALSE	FALSE	FALSE	FALSE	FALSE	FALSE	FALSE	FALSE	FALSE	FALSE	FALSE	FALSE	FALSE
348	550	female	173	60	Niet	Right	6	10	UOM	violin	string	25	Geen	3	Nee	NA	Geen	Nee	Niet ingevuld	Niet ingevuld	Niet ingevuld	Niet ingevuld	Geen probleem	Geen probleem	Geen probleem	Geen probleem			S01.011	TRUE	S01	maastricht?	35.7919	21.5551	35.7919	TRUE	FALSE	FALSE	FALSE	FALSE	FALSE	FALSE	FALSE	FALSE	FALSE	FALSE	FALSE	FALSE	FALSE
349	551	female	170	63	Niet	Right	1	0	crea	cello	string	25	Geen	5	Nee	NA	Geen	Ja, in het afgelopen jaar	Niet ingevuld	Niet ingevuld	Niet ingevuld	Schouder left	Geen probleem	Geen probleem	Geen probleem	Geen probleem			s05.035	TRUE	S05	CREA	34.8583	23.6235	34.8583	TRUE	FALSE	FALSE	FALSE	FALSE	FALSE	FALSE	FALSE	FALSE	FALSE	FALSE	FALSE	FALSE	FALSE
350	552	male	192	107	Niet	Right	0	14	crea	violin	string	25	Geen	3	Nee	NA	Geen	Nee	Niet ingevuld	Niet ingevuld	Niet ingevuld	Niet ingevuld	Geen probleem	Geen probleem	Geen probleem	Geen probleem			s05.047	TRUE	S05	CREA	34.6475	23.6235	34.6475	TRUE	FALSE	FALSE	FALSE	FALSE	FALSE	FALSE	FALSE	FALSE	FALSE	FALSE	FALSE	FALSE	FALSE
351	553	female	172	78	Niet	Right	0	3	UOM	violin	string	29	Wel	4	Nee	NA	Geen	Nee	Niet ingevuld	Niet ingevuld	Niet ingevuld	Niet ingevuld	Geen probleem	Probleem	Geen probleem	Gering probleem			S01.001	TRUE	S01	maastricht?	34.4668	21.5551	34.4668	TRUE	FALSE	FALSE	FALSE	FALSE	FALSE	FALSE	FALSE	FALSE	FALSE	FALSE	FALSE	FALSE	FALSE
352	554	male	183	85	Niet	Right	0	0	crea	bass trombone	brass	39	Wel	5	Ja	30	Geen	Nee	Niet ingevuld	Niet ingevuld	Niet ingevuld	Niet ingevuld	Geen probleem	Geen probleem	Geen probleem	Geen probleem			s05.038	TRUE	S05	CREA	46.5517	23.6235	46.5517	TRUE	FALSE	FALSE	FALSE	FALSE	FALSE	FALSE	FALSE	FALSE	FALSE	FALSE	FALSE	FALSE	FALSE
353	555	female	180	80	Niet	Left	1.5	5	UOM	viola	string	40	Geen	4	Nee	NA	Geen	Nee	Niet ingevuld	Niet ingevuld	Niet ingevuld	Niet ingevuld	Geen probleem	Geen probleem	Geen probleem	Geen probleem	wel lang les gehad'		S01.016	TRUE	S01	maastricht?	65.8289	21.5551	65.8289	TRUE	FALSE	FALSE	FALSE	FALSE	FALSE	FALSE	FALSE	FALSE	FALSE	FALSE	FALSE	FALSE	FALSE
354	556	male	183	83	Wel	Right	2	2	UOM	clarinet	wind	45	Geen	5	Nee	NA	Geen	Nee	Niet ingevuld	Niet ingevuld	Niet ingevuld	Niet ingevuld	Geen probleem	Geen probleem	Geen probleem	Geen probleem			S01.009	TRUE	S01	maastricht?	58.2971	21.5551	58.2971	TRUE	FALSE	FALSE	FALSE	FALSE	FALSE	FALSE	FALSE	FALSE	FALSE	FALSE	FALSE	FALSE	FALSE
355	557	male	168	65	Niet	Right	0	5	UOM	double bass	string	60	Geen	4	Nee	NA	Geen	Nee	Niet ingevuld	Niet ingevuld	Niet ingevuld	Niet ingevuld	Gering probleem	Geen probleem	Gering probleem	Gering probleem	werkt in de tuin	tijd van studeren was een 4 en een 6 door elkaar. Heb er een 4 van gemaakt omdat die lijnen iets dikker leken.	S01.017	TRUE	S01	maastricht?	80.8843	21.5551	80.8843	TRUE	FALSE	FALSE	FALSE	FALSE	FALSE	FALSE	FALSE	FALSE	FALSE	FALSE	FALSE	FALSE	FALSE
356	560	female	175	NA	Niet	Left	0	3	USKO	flute	wind	17	Missing	7	Nee	NA	Geen	Ja, in de afgelopen week	head	Niet ingevuld	Niet ingevuld	Niet ingevuld	Geen probleem	Geen probleem	Probleem	Gering probleem	@ POPPETJE 1 HOOFD: (OOR)_x000D__x000D_	@ 9; 10 : DWARSFLUIT/ FAGOT 17/ 3 JAAR ERVARING	S04.024	TRUE	S04	USKO	24.334	22.564	24.334	FALSE	TRUE	FALSE	FALSE	FALSE	FALSE	FALSE	FALSE	FALSE	FALSE	FALSE	FALSE	FALSE	FALSE
357	561	female	165	60	Wel	Left	3	6	crea, vignolle ensemble, soms de vu	cello	string	13	Geen	8	Nee	NA	Geen	Ja, in het afgelopen jaar, Nee	Niet ingevuld	Niet ingevuld	Niet ingevuld	Nek, Schouder left, Schouder right, Onderrug	Geen probleem	Gering probleem	Gering probleem	Geen probleem			s05.014	TRUE	S05	CREA	22.3135	23.6235	22.3135	TRUE	FALSE	FALSE	FALSE	FALSE	FALSE	FALSE	FALSE	FALSE	FALSE	FALSE	FALSE	FALSE	FALSE
[truncated: 135 more columns]
